# Supplementary material for: Phylogenetic and Molecular Evolutionary Analysis of Mitophagy Receptors under Hypoxic Conditions
Source: Front Physiol. 2017 Jul 26;8:539. doi: 10.3389/fphys.2017.00539 (PMC5526904; doi:10.3389/fphys.2017.00539)
Supplement: Supplementary file 1 [file Table1.XLSX]

## Sheet: FUN14_Eukaryotes
FUN14 domain-containing proteins in fully sequenced eukaryotic species.
	Species lineage: Including seven major lineages (mammals, land vertebrates, fishes, invertebrates, fungi, plants and protists) in eukaryotic species.
	Accession ID: RefSeq ID except for the protein in Mnemiopsis leidyi whose genome and proteome information are achieved from Mnemiopsis Genome Project Portal (http://research.nhgri.nih.gov/mnemiopsis/).
	Phylogeny Node: Nodes displayed in the phylogenetic tree (Figure 3).
Classification	Species lineage	Species name	Species abbreviation	Taxon ID	Accession ID	Length (aa)	Coverage on FUN14 domain (%)	Phylogeny Node
FUNDC1	Mammals	Ailuropoda melanoleuca (giant panda)	Aml	9646	XP_002929845.1	155	1
FUNDC1	Mammals	Bos mutus (wild yak)	Bom	72004	XP_005891411.1	155	1
FUNDC1	Mammals	Bos mutus (wild yak)	Bom	72004	XP_005897833.1	155	1
FUNDC1	Mammals	Bos taurus (cow)	Bta	9913	NP_001098452.1	155	1	Bta_FUNDC1
FUNDC1	Mammals	Canis familiaris (dog)	Cfa	9615	XP_548961.2	155	1	Cfa_FUNDC1
FUNDC1	Mammals	Equus caballus (horse)	Ecb	9796	XP_001490559.1	155	1
FUNDC1	Mammals	Felis catus (domestic cat)	Fca	9685	XP_006943728.1	170	1
FUNDC1	Mammals	Gorilla gorilla gorilla (western lowland gorilla)	Ggo	9595	XP_004064086.1	155	1
FUNDC1	Mammals	Heterocephalus glaber (naked mole rat)	Hgl	10181	XP_004871590.1	155	1
FUNDC1	Mammals	Heterocephalus glaber (naked mole rat)	Hgl	10181	XP_004834563.1	150	0.99
FUNDC1	Mammals	Homo sapiens (human)	Hsa	9606	NP_776155.1	155	1	Hsa_FUNDC1
FUNDC1	Mammals	Macaca fascicularis (crab-eating macaque)	Mcf	9541	XP_005558633.1	155	1
FUNDC1	Mammals	Monodelphis domestica (opossum)	Mdo	13616	XP_001366437.1	155	1	Mdo_FUNDC1
FUNDC1	Mammals	Mus musculus (mouse)	Mmu	10090	NP_082334.1	155	1	Mmu_FUNDC1
FUNDC1	Mammals	Myotis brandtii (Brandt's bat)	Myb	109478	XP_005871653.1	155	1
FUNDC1	Mammals	Myotis davidii	Myd	225400	XP_006755248.1	155	1
FUNDC1	Mammals	Ornithorhynchus anatinus (platypus)	Oaa	9258	XP_007665474.1	204	1	Oaa_FUNDC1
FUNDC1	Mammals	Pan paniscus (bonobo)	Pps	9597	XP_003808418.1	155	1
FUNDC1	Mammals	Pan troglodytes (chimpanzee)	Ptr	9598	XP_001139861.1	155	1
FUNDC1	Mammals	Panthera tigris altaica (Amur tiger)	Ptg	74533	XP_007081659.1	111	0.97
FUNDC1	Mammals	Pantholops hodgsonii (chiru)	Phd	59538	XP_005960148.1	155	1
FUNDC1	Mammals	Pongo abelii (Sumatran orangutan)	Pon	9601	XP_002831605.1	155	1	Pon_FUNDC1
FUNDC1	Mammals	Pteropus alecto (black flying fox)	Pale	9402	XP_006917970.1	155	1
FUNDC1	Mammals	Rattus norvegicus (rat)	Rno	10116	NP_001020198.1	155	1
FUNDC1	Mammals	Sarcophilus harrisii (Tasmanian devil)	Shr	9305	XP_003767015.1	145	1
FUNDC1	Mammals	Sus scrofa (pig)	Ssc	9823	XP_003135086.1	155	1	Ssc_FUNDC1
FUNDC1	Mammals	Tupaia chinensis (Chinese tree shrew)	Tup	246437	XP_006148943.1	263	1
FUNDC1	Land vertebrates	Alligator sinensis (Chinese alligator)	Asn	38654	XP_014375928.1	206	1	Asn_FUNDC1
FUNDC1	Land vertebrates	Anas platyrhynchos (mallard)	Apla	8839	XP_005012567.1	179	1
FUNDC1	Land vertebrates	Anolis carolinensis (green anole)	Acs	28377	XP_003218997.1	156	1
FUNDC1	Land vertebrates	Chelonia mydas (green sea turtle)	Cmy	8469	XP_007064549.1	257	1
FUNDC1	Land vertebrates	Columba livia (rock pigeon)	Clv	8932	XP_005501792.1	290	1
FUNDC1	Land vertebrates	Falco cherrug (Saker falcon)	Fch	345164	XP_005438754.1	181	1
FUNDC1	Land vertebrates	Falco peregrinus (peregrine falcon)	Fpg	8954	XP_005234561.1	171	1
FUNDC1	Land vertebrates	Ficedula albicollis (collared flycatcher)	Fab	59894	XP_005037333.1	320	1
FUNDC1	Land vertebrates	Gallus gallus (chicken)	Gga	9031	NP_001263292.1	156	1	Gga_FUNDC1
FUNDC1	Land vertebrates	Meleagris gallopavo (turkey)	Mgp	9103	XP_003203035.1	260	1
FUNDC1	Land vertebrates	Pelodiscus sinensis (Chinese soft-shelled turtle)	Pss	13735	XP_006137997.1	194	1	Pss_FUNDC1
FUNDC1	Land vertebrates	Pseudopodoces humilis (Tibetan ground-tit)	Phi	181119	XP_005526565.1	156	1
FUNDC1	Land vertebrates	Taeniopygia guttata (zebra finch)	Tgu	59729	XP_002190216.1	156	1	Tgu_FUNDC1
FUNDC1	Land vertebrates	Xenopus tropicalis (western clawed frog)	Xtr	8364	NP_001120476.1	151	1	Xtr_FUNDC1
FUNDC1	Land vertebrates	Xenopus laevis (African clawed frog)	Xla	8355	NP_001089315.1	151	1	Xla_FUNDC1-A
FUNDC1	Land vertebrates	Xenopus laevis (African clawed frog)	Xla	8355	NP_001086519.1	188	1	Xla_FUNDC1-B
FUNDC1	Fishes	Danio rerio (zebrafish)	Dre	7955	NP_001002711.2	152	1	Dre_FUNDC1
FUNDC1	Fishes	Maylandia zebra (zebra mbuna)	Mze	106582	XP_004552682.1	226	1
FUNDC1	Fishes	Oryzias latipes (Japanese medaka)	Ola	8090	XP_004066643.1	157	1
FUNDC1	Fishes	Takifugu rubripes (torafugu)	Tru	31033	XP_003966496.1	158	1
FUNDC1	Fishes	Xiphophorus maculatus (southern platyfish)	Xma	8083	XP_005814727.1	175	1
FUNDC1	Fishes	Latimeria chalumnae (coelacanth)	Lcm	7897	XP_006001394.1	152	1	Lcm_FUNDC1
FUNDC1	Fishes	Lepisosteus oculatus	Locu	7918	XP_006638998.1	150	1	Locu_FUNDC1
FUNDC2	Mammals	Ailuropoda melanoleuca (giant panda)	Aml	9646	XP_002930299.1	184	1
FUNDC2	Mammals	Bos mutus (wild yak)	Bom	72004	XP_005899633.1	176	1
FUNDC2	Mammals	Bos taurus (cow)	Bta	9913	NP_776763.1	190	1	Bta_FUNDC2
FUNDC2	Mammals	Canis familiaris (dog)	Cfa	9615	NP_001028684.1	189	1	Cfa_FUNDC2
FUNDC2	Mammals	Equus caballus (horse)	Ecb	9796	XP_001498914.1	189	1
FUNDC2	Mammals	Felis catus (domestic cat)	Fca	9685	XP_004001104.1	190	1
FUNDC2	Mammals	Gorilla gorilla gorilla (western lowland gorilla)	Ggo	9595	XP_004058740.1	191	1
FUNDC2	Mammals	Heterocephalus glaber (naked mole rat)	Hgl	10181	XP_004875241.1	189	1
FUNDC2	Mammals	Homo sapiens (human)	Hsa	9606	NP_076423.2	189	1	Hsa_FUNDC2
FUNDC2	Mammals	Macaca fascicularis (crab-eating macaque)	Mcf	9541	NP_001270580.1	151	1
FUNDC2	Mammals	Monodelphis domestica (opossum)	Mdo	13616	XP_001368882.2	148	1	Mdo_FUNDC2
FUNDC2	Mammals	Mus musculus (mouse)	Mmu	10090	NP_080402.3	151	1	Mmu_FUNDC2
FUNDC2	Mammals	Myotis brandtii (Brandt's bat)	Myb	109478	XP_005885076.1	151	1
FUNDC2	Mammals	Myotis brandtii (Brandt's bat)	Myb	109478	XP_005874690.1	192	0.99
FUNDC2	Mammals	Myotis davidii	Myd	225400	XP_006773753.1	151	1
FUNDC2	Mammals	Ornithorhynchus anatinus (platypus)	Oaa	9258	XP_001514643.1	147	1	Oaa_FUNDC2
FUNDC2	Mammals	Pan paniscus (bonobo)	Pps	9597	XP_003810006.1	189	1
FUNDC2	Mammals	Pan troglodytes (chimpanzee)	Ptr	9598	NP_001238840.1	189	1
FUNDC2	Mammals	Panthera tigris altaica (Amur tiger)	Ptg	74533	XP_007089032.1	155	1
FUNDC2	Mammals	Pantholops hodgsonii (chiru)	Phd	59538	XP_005980975.1	285	1
FUNDC2	Mammals	Pongo abelii (Sumatran orangutan)	Pon	9601	XP_002832367.1	189	1	Pon_FUNDC2
FUNDC2	Mammals	Pteropus alecto (black flying fox)	Pale	9402	XP_006905879.1	207	1
FUNDC2	Mammals	Rattus norvegicus (rat)	Rno	10116	XP_006224172.1	176	0.99
FUNDC2	Mammals	Sarcophilus harrisii (Tasmanian devil)	Shr	9305	XP_003775105.1	317	1
FUNDC2	Mammals	Sus scrofa (pig)	Ssc	9823	NP_998908.1	189	1	Ssc_FUNDC2
FUNDC2	Mammals	Tupaia chinensis (Chinese tree shrew)	Tup	246437	XP_006171143.1	257	1
FUNDC2	Land vertebrates	Alligator sinensis (Chinese alligator)	Asn	38654	XP_014376110.1	179	1	Asn_FUNDC2
FUNDC2	Land vertebrates	Anas platyrhynchos (mallard)	Apla	8839	XP_005016679.1	113	0.74
FUNDC2	Land vertebrates	Chelonia mydas (green sea turtle)	Cmy	8469	XP_007056296.1	153	0.99
FUNDC2	Land vertebrates	Columba livia (rock pigeon)	Clv	8932	XP_005500600.1	184	1
FUNDC2	Land vertebrates	Falco cherrug (Saker falcon)	Fch	345164	XP_005440082.1	171	0.99
FUNDC2	Land vertebrates	Falco peregrinus (peregrine falcon)	Fpg	8954	XP_005237954.1	171	0.99
FUNDC2	Land vertebrates	Ficedula albicollis (collared flycatcher)	Fab	59894	XP_005046104.1	193	0.78
FUNDC2	Land vertebrates	Gallus gallus (chicken)	Gga	9031	XP_420194.1	152	1	Gga_FUNDC2
FUNDC2	Land vertebrates	Meleagris gallopavo (turkey)	Mgp	9103	XP_003205679.1	164	1
FUNDC2	Land vertebrates	Pelodiscus sinensis (Chinese soft-shelled turtle)	Pss	13735	XP_006111414.1	153	0.99	Pss_FUNDC2
FUNDC2	Land vertebrates	Pseudopodoces humilis (Tibetan ground-tit)	Phi	181119	XP_005527496.1	152	1
FUNDC2	Land vertebrates	Taeniopygia guttata (zebra finch)	Tgu	59729	XP_012428638.1	264	1	Tgu_FUNDC2
FUNDC2	Fishes	Danio rerio (zebrafish)	Dre	7955	NP_001005954.1	147	1	Dre_FUNDC2
FUNDC2	Fishes	Maylandia zebra (zebra mbuna)	Mze	106582	XP_004573022.1	165	1
FUNDC2	Fishes	Oryzias latipes (Japanese medaka)	Ola	8090	XP_004081656.1	151	1
FUNDC2	Fishes	Takifugu rubripes (torafugu)	Tru	31033	XP_003961619.1	149	1
FUNDC2	Fishes	Xiphophorus maculatus (southern platyfish)	Xma	8083	XP_005803849.1	151	1
FUNDC2	Fishes	Latimeria chalumnae (coelacanth)	Lcm	7897	XP_005994803.1	168	1	Lcm_FUNDC2
FUNDC2	Fishes	Lepisosteus oculatus	Locu	7918	XP_006632718.1	149	1	Locu_FUNDC2
FUN14	Invertebrates	Acyrthosiphon pisum (pea aphid)	Api	7029	NP_001156244.1	186	0.99
FUN14	Invertebrates	Aedes aegypti (yellow fever mosquito)	Aag	7159	XP_001663828.1	265	0.99
FUN14	Invertebrates	Aedes aegypti (yellow fever mosquito)	Aag	7159	XP_001649625.1	226	1
FUN14	Invertebrates	Amphimedon queenslandica (sponge)	Aqu	400682	XP_003383156.1	167	0.99
FUN14	Invertebrates	Anopheles gambiae (mosquito)	Aga	180454	XP_316939.3	139	1	Aga_FUN14
FUN14	Invertebrates	Apis mellifera (honey bee)	Ame	7460	XP_003250006.1	200	0.99
FUN14	Invertebrates	Bombyx mori (domestic silkworm)	Bmor	7091	XP_004930205.1	173	0.99
FUN14	Invertebrates	Bombyx mori (domestic silkworm)	Bmor	7091	XP_004926955.1	129	0.99
FUN14	Invertebrates	Branchiostoma floridae (Florida lancelet)	Bfo	7739	XP_002592844.1	147	1	Bfo_FUN14
FUN14	Invertebrates	Octopus bimaculoides	Obi	37653	XP_014780571	136	0.99	Obi_FUN14
FUN14	Invertebrates	Lottia gigantea	Lgi	1834	XP_009065572	121	0.99	Lgi_FUN14
FUN14	Invertebrates	Crassostrea gigas	Crg	29159	XP_011412104	139	1	Crg_FUN14
FUN14	Invertebrates	Caenorhabditis briggsae	Cbr	6238	XP_002631158.1	137	1	Cbr_FUN14
FUN14	Invertebrates	Caenorhabditis elegans (nematode)	Cel	6239	NP_496404.1	138	1	Cel_FUN14
FUN14	Invertebrates	Ciona intestinalis (sea squirt)	Cin	7719	XP_004227142.1	146	1	Cin_FUN14
FUN14	Invertebrates	Culex quinquefasciatus (southern house mosquito)	Cqu	7176	XP_001842043.1	181	0.99
FUN14	Invertebrates	Drosophila ananassae	Dan	7217	XP_001963067.1	156	1
FUN14	Invertebrates	Drosophila ananassae	Dan	7217	XP_001962682.2	126	0.99
FUN14	Invertebrates	Drosophila erecta	Der	7220	XP_001969426.1	156	1
FUN14	Invertebrates	Drosophila erecta	Der	7220	XP_001968833.2	131	0.99
FUN14	Invertebrates	Drosophila grimshawi	Dgr	7222	XP_001992923.1	157	1
FUN14	Invertebrates	Drosophila grimshawi	Dgr	7222	XP_001988202.1	122	0.99
FUN14	Invertebrates	Drosophila melanogaster (fruit fly)	Dme	7227	NP_609362.1	156	1	Dme_FUN14-1
FUN14	Invertebrates	Drosophila melanogaster (fruit fly)	Dme	7227	NP_608949.2	131	0.99	Dme_FUN14-2
FUN14	Invertebrates	Drosophila mojavensis	Dmo	7230	XP_002004113.1	157	0.99
FUN14	Invertebrates	Drosophila mojavensis	Dmo	7230	XP_002002754.2	131	0.99
FUN14	Invertebrates	Drosophila persimilis	Dpe	7234	XP_002014410.1	157	1
FUN14	Invertebrates	Drosophila persimilis	Dpe	7234	XP_002021685.1	124	0.99
FUN14	Invertebrates	Drosophila persimilis	Dpe	7234	XP_002021684.1	132	0.99
FUN14	Invertebrates	Drosophila pseudoobscura pseudoobscura	Dpo	46245	XP_001382220.2	157	1
FUN14	Invertebrates	Drosophila pseudoobscura pseudoobscura	Dpo	46245	XP_001356078.3	130	0.99
FUN14	Invertebrates	Drosophila pseudoobscura pseudoobscura	Dpo	46245	XP_002133114.2	129	0.99
FUN14	Invertebrates	Drosophila sechellia	Dse	7238	XP_002036458.1	156	1
FUN14	Invertebrates	Drosophila sechellia	Dse	7238	XP_002037979.1	121	0.99
FUN14	Invertebrates	Drosophila simulans	Dsi	7240	XP_002078899.1	156	1
FUN14	Invertebrates	Drosophila simulans	Dsi	7240	XP_002078260.1	121	0.99
FUN14	Invertebrates	Drosophila virilis	Dvi	7244	XP_002052401.1	157	1
FUN14	Invertebrates	Drosophila virilis	Dvi	7244	XP_002051423.2	141	0.99
FUN14	Invertebrates	Drosophila willistoni	Dwi	7260	XP_002075577.1	155	1	Dwi_FUN14-1
FUN14	Invertebrates	Drosophila willistoni	Dwi	7260	XP_002065397.2	135	0.99	Dwi_FUN14-2
FUN14	Invertebrates	Drosophila yakuba	Dya	7245	XP_002089057.1	156	1
FUN14	Invertebrates	Drosophila yakuba	Dya	7245	XP_002089192.1	122	0.99
FUN14	Invertebrates	Mnemiopsis leidyi	Mld	27923	ML1541119a	137	0.98	Mld_FUN14
FUN14	Invertebrates	Nematostella vectensis (sea anemone)	Nve	45351	XP_001624805.1	155	1	Nve_FUN14
FUN14	Invertebrates	Pediculus humanus corporis (human body louse)	Phu	121224	XP_002433240.1	162	1
FUN14	Invertebrates	Schistosoma mansoni	Smm	6183	XP_002582184.1	129	0.99
FUN14	Invertebrates	Strongylocentrotus purpuratus (purple sea urchin)	Spu	7668	XP_003731616.2	178	1	Spu_FUN14
FUN14	Invertebrates	Tribolium castaneum (red flour beetle)	Tca	7070	XP_973362.2	177	0.99	Tca_FUN14
FUN14	Invertebrates	Trichinella spiralis	Tsp	6334	XP_003375579.1	452	0.63
FUN14	Invertebrates	Trichinella spiralis	Tsp	6334	XP_003368753.1	150	0.6
FUN14	Invertebrates	Trichoplax adhaerens	Tad	10228	XP_002116417.1	112	0.71	Tad_FUN14
FUN14	Plants	Chlamydomonas reinhardtii	Cre	3055	XP_001691730.1	233	0.99
FUN14	Plants	Chondrus crispus (carragheen)	Ccp	2769	XP_005718104.1	146	1
FUN14	Plants	Chondrus crispus (carragheen)	Ccp	2769	XP_005711880.1	268	0.92
FUN14	Plants	Coccomyxa subellipsoidea	Csl	574566	XP_005644834.1	238	0.99
FUN14	Plants	Galdieria sulphuraria	Gsl	130081	XP_005705976.1	246	0.97
FUN14	Plants	Micromonas pusilla	Mpp	564608	XP_003058416.1	204	0.99
FUN14	Plants	Micromonas sp. RCC299	Mis	296587	XP_002503370.1	240	0.99
FUN14	Plants	Volvox carteri f. nagariensis	Vcn	3068	XP_002949651.1	122	0.99
FUN14	Plants	Volvox carteri f. nagariensis	Vcn	3068	XP_002949653.1	195	0.98
FUN14	Fungi	Ajellomyces capsulatus	Aje	339724	XP_001542824.1	148	0.58
FUN14	Fungi	Arthroderma benhamiae	Abe	663331	XP_003014985.1	160	0.62
FUN14	Fungi	Aspergillus clavatus	Act	344612	XP_001274240.1	173	0.62
FUN14	Fungi	Aspergillus flavus	Afv	332952	XP_002378933.1	163	0.62
FUN14	Fungi	Aspergillus fumigatus	Afm	330879	XP_753826.1	173	0.62
FUN14	Fungi	Aspergillus nidulans	Ani	227321	XP_680993.1	164	0.97
FUN14	Fungi	Aspergillus niger	Ang	425011	XP_001390312.1	175	0.62
FUN14	Fungi	Aspergillus oryzae	Aor	510516	XP_001823528.1	163	0.62
FUN14	Fungi	Botryotinia fuckeliana	Bfu	332648	XP_001560812.1	151	0.59
FUN14	Fungi	Candida glabrata	Cgr	284593	XP_445296.1	195	0.96
FUN14	Fungi	Candida orthopsilosis	Cot	1136231	XP_003866190.1	218	0.52
FUN14	Fungi	Clavispora lusitaniae	Clu	306902	XP_002614661.1	151	0.5
FUN14	Fungi	Coccidioides posadasii	Cpw	222929	XP_003069545.1	155	0.62
FUN14	Fungi	Coprinopsis cinerea	Cci	240176	XP_001833345.1	222	0.99
FUN14	Fungi	Cryptococcus gattii	Cgi	367775	XP_003191236.1	215	0.9
FUN14	Fungi	Debaryomyces hansenii	Dha	284592	XP_458148.1	190	0.5
FUN14	Fungi	Kazachstania africana	Kaf	1071382	XP_003959570.1	208	0.5
FUN14	Fungi	Kluyveromyces lactis	Kla	284590	XP_455447.1	168	0.56
FUN14	Fungi	Laccaria bicolor	Lbc	486041	XP_001874810.1	196	0.99
FUN14	Fungi	Lodderomyces elongisporus	Lel	379508	XP_001527963.1	234	0.51
FUN14	Fungi	Malassezia globosa	Mgl	425265	XP_001732260.1	221	1
FUN14	Fungi	Meyerozyma guilliermondii	Pgu	294746	XP_001484327.1	186	0.54
FUN14	Fungi	Myceliophthora thermophila	Mtm	573729	XP_003663374.1	175	0.54
FUN14	Fungi	Neosartorya fischeri	Nfi	331117	XP_001259876.1	173	0.62
FUN14	Fungi	Neurospora crassa	Ncr	367110	XP_957235.2	195	0.95
FUN14	Fungi	Paracoccidioides brasiliensis	Pbl	502779	XP_002790788.1	163	0.62
FUN14	Fungi	Penicillium chrysogenum	Pcs	500485	XP_002565510.1	170	0.62
FUN14	Fungi	Phaeosphaeria nodorum	Pno	321614	XP_001799623.1	159	0.59
FUN14	Fungi	Pichia pastoris	Ppa	644223	XP_002489903.1	178	0.55
FUN14	Fungi	Postia placenta	Ppl	561896	XP_002470652.1	235	0.99
FUN14	Fungi	Puccinia graminis	Pgr	418459	XP_003333659.1	231	0.99
FUN14	Fungi	Puccinia graminis	Pgr	418459	XP_003328684.2	390	0.96
FUN14	Fungi	Pyrenophora teres	Pte	861557	XP_003305866.1	160	0.59
FUN14	Fungi	Saccharomyces cerevisiae (budding yeast)	Sce	559292	NP_009394.1	198	0.55
FUN14	Fungi	Scheffersomyces stipitis	Pic	322104	XP_001386250.1	143	0.53
FUN14	Fungi	Schizophyllum commune	Scm	578458	XP_003036009.1	224	0.99
FUN14	Fungi	Schizosaccharomyces pombe (fission yeast)	Spo	284812	NP_594865.1	147	0.99
FUN14	Fungi	Sordaria macrospora	Smp	771870	XP_003347198.1	150	0.57
FUN14	Fungi	Trichophyton verrucosum	Tve	663202	XP_003022531.1	160	0.58
FUN14	Fungi	Tuber melanosporum	Tml	656061	XP_002842491.1	146	0.97
FUN14	Fungi	Uncinocarpus reesii	Ure	336963	XP_002544677.1	155	0.62
FUN14	Fungi	Ustilago maydis	Uma	237631	XP_757667.1	214	1
FUN14	Fungi	Yarrowia lipolytica	Yli	4952	XP_499617.1	174	0.97
FUN14	Fungi	Zymoseptoria tritici	Ztr	336722	XP_003850129.1	164	0.62
FUN14	Protists	Dictyostelium discoideum (cellular slime mold)	Ddi	352472	XP_642517.1	226	0.98	Ddi_FUN14
FUN14	Protists	Dictyostelium fasciculatum (cellular slime mold)	Dfa	261658	XP_004356202.1	225	0.96	Dfa_FUN14
FUN14	Protists	Dictyostelium purpureum (cellular slime mold)	Dpp	5786	XP_003292723.1	221	0.97	Dpp_FUN14
FUN14	Protists	Emiliania huxleyi	Ehx	280463	XP_005779642.1	158	0.96
FUN14	Protists	Guillardia theta	Gtt	905079	XP_005832478.1	309	0.99
FUN14	Protists	Guillardia theta	Gtt	905079	XP_005836925.1	219	0.96
FUN14	Protists	Phaeodactylum tricornutum	Pti	556484	XP_002178740.1	123	0.98
FUN14	Protists	Phaeodactylum tricornutum	Pti	556484	XP_002180947.1	197	0.99
FUN14	Protists	Phytophthora infestans	Pif	403677	XP_002897898.1	211	0.98
FUN14	Protists	Phytophthora infestans	Pif	403677	XP_002897967.1	211	0.57
FUN14	Protists	Tetrahymena thermophila	Tet	5911	XP_001020375.1	131	0.98
FUN14	Protists	Tetrahymena thermophila	Tet	5911	XP_001011173.1	135	0.98
FUN14	Protists	Thalassiosira pseudonana	Tps	296543	XP_002291292.1	162	0.97
FUN14	Protists	Thalassiosira pseudonana	Tps	296543	XP_002288590.1	105	0.6
FUN14	Protists	Theileria parva	Tpv	333668	XP_765359.1	136	0.95
FUN14	Protists	Toxoplasma gondii	Tgo	508771	XP_002364400.1	184	1
FUN14	Protists	Trypanosoma brucei	Tbr	999953	XP_845536.1	149	0.98
FUN14	Protists	Trypanosoma cruzi	Tcr	353153	XP_809405.1	136	0.99

## Sheet: FUN14_Prokaryotes
FUN14 domain-containing proteins in fully sequenced bacterial and archaeal genomes.
	Species lineage: Including bacteria and archaea.
	Phylum: Including three archaeal phyla and six bacterial phyla.
Classification	Domain	Phylum	Species name	Species abbreviation	Taxon ID	Accession ID	Length (aa)	Coverage on FUN14 domain (%)
FUN14	Archaea	Crenarchaeota	Aeropyrum camini	Acj	1198449	YP_008604364.1	108	1
FUN14	Archaea	Crenarchaeota	Aeropyrum pernix	Ape	272557	NP_148003.2	108	1
FUN14	Archaea	Crenarchaeota	Pyrolobus fumarii	Pfm	694429	YP_004780964.1	108	0.98
FUN14	Archaea	Crenarchaeota	Thermofilum pendens	Tpe	368408	YP_919126.1	96	0.94
FUN14	Archaea	Euryarchaeota	Haloarcula hispanica ATCC 33960	Hhi	634497	YP_004796364.1	100	0.99
FUN14	Archaea	Euryarchaeota	Haloarcula hispanica N601	Hhn	1417673	YP_008876284.1	115	0.99
FUN14	Archaea	Euryarchaeota	Haloarcula marismortui	Hma	272569	YP_135828.1	115	0.99
FUN14	Archaea	Euryarchaeota	Haloferax mediterranei	Hme	523841	YP_006349120.1	109	0.99
FUN14	Archaea	Euryarchaeota	Haloferax volcanii	Hvo	309800	YP_003535396.1	109	0.99
FUN14	Archaea	Euryarchaeota	Halogeometricum borinquense	Hbo	469382	YP_004036901.1	110	0.99
FUN14	Archaea	Euryarchaeota	Halomicrobium mukohataei	Hmu	485914	YP_003178220.1	115	0.99
FUN14	Archaea	Euryarchaeota	Halophilic archaeon	Hah	756883	YP_004808600.1	112	0.97
FUN14	Archaea	Euryarchaeota	Halopiger xanaduensis	Hxa	797210	YP_004597628.1	104	0.98
FUN14	Archaea	Euryarchaeota	Haloquadratum walsbyi C23	Hwc	768065	YP_005840098.1	110	0.99
FUN14	Archaea	Euryarchaeota	Haloquadratum walsbyi DSM 16790	Hwa	362976	YP_658075.1	110	0.99
FUN14	Archaea	Euryarchaeota	Halorhabdus tiamatea	Hti	1033806	YP_008378054.1	128	0.99
FUN14	Archaea	Euryarchaeota	Halorhabdus utahensis	Hut	519442	YP_003129475.1	128	0.99
FUN14	Archaea	Euryarchaeota	Haloterrigena turkmenica	Htu	543526	YP_003403267.1	103	0.97
FUN14	Archaea	Euryarchaeota	Methanocaldococcus fervens	Mfe	573064	YP_003127742.1	100	1
FUN14	Archaea	Euryarchaeota	Methanocaldococcus jannaschii	Mja	243232	NP_247031.1	103	1
FUN14	Archaea	Euryarchaeota	Methanocaldococcus sp. FS406-22	Mfs	644281	YP_003457867.1	103	1
FUN14	Archaea	Euryarchaeota	Methanocaldococcus vulcanius	Mvu	579137	YP_003246403.1	100	1
FUN14	Archaea	Euryarchaeota	Methanococcus aeolicus	Mae	419665	YP_001325070.1	100	1
FUN14	Archaea	Euryarchaeota	Methanococcus maripaludis C5	Mmq	402880	YP_001096893.1	100	1
FUN14	Archaea	Euryarchaeota	Methanococcus maripaludis C6	Mmx	444158	YP_001549489.1	100	1
FUN14	Archaea	Euryarchaeota	Methanococcus maripaludis C7	Mmz	426368	YP_001329695.1	100	1
FUN14	Archaea	Euryarchaeota	Methanococcus maripaludis S2	Mmp	267377	NP_988349.1	100	1
FUN14	Archaea	Euryarchaeota	Methanococcus maripaludis X1	Mmd	1053692	YP_004742998.1	100	1
FUN14	Archaea	Euryarchaeota	Methanococcus vannielii	Mvn	406327	YP_001323061.1	100	1
FUN14	Archaea	Euryarchaeota	Methanothermococcus okinawensis	Mok	647113	YP_004576817.1	100	1
FUN14	Archaea	Euryarchaeota	Methanotorris igneus	Mig	880724	YP_004483912.1	100	1
FUN14	Archaea	Euryarchaeota	Natrialba magadii	Nmg	547559	YP_003481429.1	113	0.98
FUN14	Archaea	Euryarchaeota	Natrinema pellirubrum	Npe	797303	YP_007281236.1	104	0.97
FUN14	Archaea	Euryarchaeota	Natrinema sp. J7-2	Nat	406552	YP_006542691.1	105	0.99
FUN14	Archaea	Euryarchaeota	Natronobacterium gregoryi	Nge	797304	YP_007179208.1	108	0.97
FUN14	Archaea	Euryarchaeota	Pyrococcus abyssi	Pab	272844	NP_126798.1	99	1
FUN14	Archaea	Euryarchaeota	Pyrococcus furiosus COM1	Pfi	1185654	YP_006492135.1	99	1
FUN14	Archaea	Euryarchaeota	Pyrococcus furiosus DSM 3638	Pfu	186497	NP_578776.1	99	1
FUN14	Archaea	Euryarchaeota	Pyrococcus horikoshii	Pho	70601	NP_143019.1	116	1
FUN14	Archaea	Euryarchaeota	Pyrococcus sp. NA2	Pyn	342949	YP_004424712.1	99	1
FUN14	Archaea	Euryarchaeota	Pyrococcus sp. ST04	Pys	1183377	YP_006354820.1	99	1
FUN14	Archaea	Euryarchaeota	Pyrococcus yayanosii	Pya	529709	YP_004623885.1	99	1
FUN14	Archaea	Euryarchaeota	Thermococcus barophilus	Tba	391623	YP_004070469.1	99	0.99
FUN14	Archaea	Euryarchaeota	Thermococcus gammatolerans	Tga	593117	YP_002960322.1	117	1
FUN14	Archaea	Euryarchaeota	Thermococcus kodakarensis	Tko	69014	YP_183906.1	99	1
FUN14	Archaea	Euryarchaeota	Thermococcus litoralis	Tlt	523849	YP_008428512.1	99	1
FUN14	Archaea	Euryarchaeota	Thermococcus onnurineus	Ton	523850	YP_002306497.1	99	1
FUN14	Archaea	Euryarchaeota	Thermococcus sibiricus	Tsi	604354	YP_002993820.1	99	1
FUN14	Archaea	Euryarchaeota	Thermococcus sp. 4557	The	1042877	YP_004762509.1	99	0.99
FUN14	Archaea	Euryarchaeota	Thermococcus sp. AM4	Tha	246969	YP_002582342.1	99	1
FUN14	Archaea	Euryarchaeota	Thermococcus sp. CL1	Thm	163003	YP_006424584.1	99	1
FUN14	Archaea	Thaumarchaeota	Candidatus Nitrososphaera gargensis	Nga	1237085	YP_006861910.1	111	0.98
FUN14	Bacteria	Aquificae	Hydrogenobacter thermophilus	Hte	608538	YP_005512525.1	96	1
FUN14	Bacteria	Aquificae	Thermocrinis albus	Tal	638303	YP_003473079.1	97	1
FUN14	Bacteria	Cyanobacteria	Gloeobacter sp. JS	Glj	1183438	YP_008712435.1	104	0.99
FUN14	Bacteria	Cyanobacteria	Gloeobacter violaceus	Gvi	251221	NP_925279.1	104	0.99
FUN14	Bacteria	Deinococcus-Thermus	Deinococcus deserti	Ddr	546414	YP_002784977.1	119	1
FUN14	Bacteria	Deinococcus-Thermus	Deinococcus geothermalis	Dge	319795	YP_604984.1	115	1
FUN14	Bacteria	Deinococcus-Thermus	Deinococcus gobiensis	Dgo	745776	YP_006260372.1	116	1
FUN14	Bacteria	Deinococcus-Thermus	Deinococcus maricopensis	Dmr	709986	YP_004172520.1	116	1
FUN14	Bacteria	Deinococcus-Thermus	Deinococcus peraridilitoris	Dpd	937777	YP_007181142.1	106	1
FUN14	Bacteria	Deinococcus-Thermus	Deinococcus radiodurans	Dra	243230	NP_293917.1	116	1
FUN14	Bacteria	Deinococcus-Thermus	Marinithermus hydrothermalis	Mhd	869210	YP_004367498.1	104	1
FUN14	Bacteria	Deinococcus-Thermus	Meiothermus ruber DSM 1279	Mre	504728	YP_007881030.1	104	1
FUN14	Bacteria	Deinococcus-Thermus	Meiothermus silvanus	Msv	526227	YP_003684494.1	106	1
FUN14	Bacteria	Deinococcus-Thermus	Oceanithermus profundus	Opr	670487	YP_004057232.1	104	1
FUN14	Bacteria	Deinococcus-Thermus	Oceanithermus profundus	Opr	670487	YP_004049679.1	105	0.99
FUN14	Bacteria	Deinococcus-Thermus	Thermus oshimai	Tos	751945	YP_006973003.1	106	1
FUN14	Bacteria	Deinococcus-Thermus	Thermus scotoductus	Tsc	743525	YP_004201245.1	106	1
FUN14	Bacteria	Deinococcus-Thermus	Thermus sp. CCB_US3_UF1	Thc	1111069	YP_005653164.1	118	1
FUN14	Bacteria	Deinococcus-Thermus	Thermus thermophilus HB27	Tth	262724	YP_005409.1	106	1
FUN14	Bacteria	Deinococcus-Thermus	Thermus thermophilus HB8	Ttj	300852	YP_145058.1	109	1
FUN14	Bacteria	Deinococcus-Thermus	Thermus thermophilus JL-18	Ttl	798128	YP_006059537.1	109	1
FUN14	Bacteria	Deinococcus-Thermus	Thermus thermophilus SG0.5JP17-16	Tts	762633	YP_005641332.1	109	1
FUN14	Bacteria	Deinococcus-Thermus	Truepera radiovictrix	Tra	649638	YP_003706568.1	117	0.99
FUN14	Bacteria	Deltaproteobacteria	delta Protistseobacterium BABL1	Dpb	673862	YP_008872176.1	118	0.93
FUN14	Bacteria	Deltaproteobacteria	Desulfobulbus propionicus	Dpr	577650	YP_004196120.1	114	0.96
FUN14	Bacteria	Epsilonproteobacteria	Nitratifractor salsuginis	Nsa	749222	YP_004168217.1	113	0.97
FUN14	Bacteria	Gammaproteobacteria	Methylomonas methanica	Mmt	857087	YP_004512638.1	114	0.95
FUN14	Bacteria	Gammaproteobacteria	Thiocystis violascens	Tvi	765911	YP_006415557.1	151	0.99

## Sheet: BNIP3
BNIP3 domain-containing proteins distributed in metazoans.
	Species lineage: Including four major lineages in metazoans, which are mammals, land vertebrates, fishes and invertebrates.
	Accession ID: RefSeq ID except for the protein in Mnemiopsis leidyi whose genome and proteome information are achieved from Mnemiopsis Genome Project Portal (http://research.nhgri.nih.gov/mnemiopsis/).
	Phylogeny Node: Nodes displayed in the phylogenetic tree (Figure 5).
Classification	Species lineage	Species name	Species abbreviation	Taxon ID	Accession ID	Length (aa)	Coverage on BNIP3 domain (%)	Phylogeny Node
BNIP3	Mammals	Ornithorhynchus anatinus (platypus)	Oaa	9258	XP_001507336.2	106	0.95
BNIP3	Mammals	Pteropus alecto (black flying fox)	Pale	9402	XP_006912958.1	198	0.923
BNIP3	Mammals	Gorilla gorilla gorilla (western lowland gorilla)	Ggo	9595	XP_004050334.1	180	0.95
BNIP3	Mammals	Pan paniscus (bonobo)	Pps	9597	XP_003816317.1	180	0.897
BNIP3	Mammals	Pan troglodytes (chimpanzee)	Ptr	9598	XP_508116.2	259	0.958
BNIP3	Mammals	Pongo abelii (Sumatran orangutan)	Pon	9601	XP_003780718.2	258	0.958	Pon_BNIP3
BNIP3	Mammals	Homo sapiens (human)	Hsa	9606	NP_004043.2	194	0.958	Hsa_BNIP3
BNIP3	Mammals	Canis familiaris (dog)	Cfa	9615	XP_849147.4	194	0.953	Cfa_BNIP3
BNIP3	Mammals	Ailuropoda melanoleuca (giant panda)	Aml	9646	XP_002915873.1	183	0.928
BNIP3	Mammals	Equus caballus (horse)	Ecb	9796	XP_005602206.1	220	0.928
BNIP3	Mammals	Sus scrofa (pig)	Ssc	9823	XP_003359452.2	259	0.953
BNIP3	Mammals	Sus scrofa (pig)	Ssc	9823	XP_005664229.1	196	0.948
BNIP3	Mammals	Bos taurus (cow)	Bta	9913	NP_001069834.1	196	0.958	Bta_BNIP3
BNIP3	Mammals	Cricetulus griseus (Chinese hamster)	Cge	10029	XP_003513681.1	287	0.933
BNIP3	Mammals	Mus musculus (mouse)	Mmu	10090	NP_033890.1	187	0.964	Mmu_BNIP3
BNIP3	Mammals	Rattus norvegicus (rat)	Rno	10116	NP_445872.1	187	0.964
BNIP3	Mammals	Heterocephalus glaber (naked mole rat)	Hgl	10181	XP_004892520.1	194	0.953
BNIP3	Mammals	Heterocephalus glaber (naked mole rat)	Hgl	10181	XP_004844793.1	209	0.953
BNIP3	Mammals	Heterocephalus glaber (naked mole rat)	Hgl	10181	XP_004887678.1	199	0.805
BNIP3	Mammals	Monodelphis domestica (opossum)	Mdo	13616	XP_007506673.1	195	0.953	Mdo_BNIP3
BNIP3	Mammals	Pantholops hodgsonii (chiru)	Phd	59538	XP_005968772.1	365	0.923
BNIP3	Mammals	Bos mutus (wild yak)	Bom	72004	XP_005908157.1	838	0.933
BNIP3	Mammals	Panthera tigris altaica (Amur tiger)	Ptg	74533	XP_007079795.1	202	0.953
BNIP3	Mammals	Myotis brandtii (Brandt's bat)	Myb	109478	XP_005879713.1	152	0.753
BNIP3	Mammals	Myotis davidii	Myd	225400	XP_006755038.1	180	0.923
BNIP3	Mammals	Tupaia chinensis (Chinese tree shrew)	Tup	246437	XP_006146990.1	194	0.953
BNIP3	Mammals	Camelus ferus (Wild Bactrian camel)	Cfr	419612	XP_006176768.1	152	0.753
BNIP3	Land vertebrates	Xenopus laevis (African clawed frog)	Xla	8355	NP_001083178.1	202	0.964	Xla_BNIP3
BNIP3	Land vertebrates	Xenopus tropicalis (western clawed frog)	Xtr	8364	NP_001015859.1	202	0.958	Xtr_BNIP3
BNIP3	Land vertebrates	Chelonia mydas (green sea turtle)	Cmy	8469	XP_007053093.1	205	0.964
BNIP3	Land vertebrates	Anas platyrhynchos (mallard)	Apla	8839	XP_005029759.1	226	0.938
BNIP3	Land vertebrates	Columba livia (rock pigeon)	Clv	8932	XP_005509387.1	202	0.984
BNIP3	Land vertebrates	Falco peregrinus (peregrine falcon)	Fpg	8954	XP_005236155.1	195	0.928
BNIP3	Land vertebrates	Gallus gallus (chicken)	Gga	9031	XP_421829.3	204	0.964	Gga_BNIP3
BNIP3	Land vertebrates	Meleagris gallopavo (turkey)	Mgp	9103	XP_003208300.1	229	0.948
BNIP3	Land vertebrates	Pelodiscus sinensis (Chinese soft-shelled turtle)	Pss	13735	XP_006136696.1	205	0.964	Pss_BNIP3
BNIP3	Land vertebrates	Alligator sinensis (Chinese alligator)	Asn	38654	XP_006038216.1	200	0.964	Asn_BNIP3
BNIP3	Land vertebrates	Taeniopygia guttata (zebra finch)	Tgu	59729	XP_012430188.1	206	0.502	Tgu_BNIP3
BNIP3	Land vertebrates	Ficedula albicollis (collared flycatcher)	Fab	59894	XP_005048928.1	155	0.764
BNIP3	Land vertebrates	Ficedula albicollis (collared flycatcher)	Fab	59894	XP_005045729.1	191	0.928
BNIP3	Land vertebrates	Pseudopodoces humilis (Tibetan ground-tit)	Phi	181119	XP_005528908.1	200	0.979
BNIP3	Land vertebrates	Pseudopodoces humilis (Tibetan ground-tit)	Phi	181119	XP_005518134.1	189	0.928
BNIP3	Fishes	Danio rerio (zebrafish)	Dre	7955	XP_005173025.1	196	0.964	Dre_BNIP3
BNIP3	Fishes	Xiphophorus maculatus (southern platyfish)	Xma	8083	XP_005804941.1	191	0.979
BNIP3	Fishes	Oryzias latipes (Japanese medaka)	Ola	8090	XP_004077132.1	193	0.974	Ola_BNIP3
BNIP3	Fishes	Takifugu rubripes (torafugu)	Tru	31033	XP_011601544.1	182	0.964	Tru_BNIP3
BNIP3	Fishes	Maylandia zebra (zebra mbuna)	Mze	106582	XP_004551595.1	189	0.958
BNIP3	Fishes	Latimeria chalumnae (coelacanth)	Lcm	7897	XP_006000189.1	202	0.974	Lcm_BNIP3
BNIP3	Fishes	Lepisosteus oculatus	Locu	7918	XP_006630463.1	198	0.979	Locu_BNIP3
NIX	Mammals	Ornithorhynchus anatinus (platypus)	Oaa	9258	XP_001508410.2	233	0.928
NIX	Mammals	Sarcophilus harrisii (Tasmanian devil)	Shr	9305	XP_003758751.1	312	0.969
NIX	Mammals	Pteropus alecto (black flying fox)	Pale	9402	XP_006917022.1	219	0.953
NIX	Mammals	Macaca fascicularis (crab-eating macaque)	Mcf	9541	XP_005562940.1	209	0.948
NIX	Mammals	Macaca fascicularis (crab-eating macaque)	Mcf	9541	NP_001270620.1	219	0.958
NIX	Mammals	Macaca mulatta (rhesus monkey)	Mcc	9544	NP_001032361.1	219	0.958
NIX	Mammals	Gorilla gorilla gorilla (western lowland gorilla)	Ggo	9595	XP_004065482.1	154	0.95
NIX	Mammals	Pan paniscus (bonobo)	Pps	9597	XP_003823602.1	219	0.958
NIX	Mammals	Pan troglodytes (chimpanzee)	Ptr	9598	XP_001162300.1	219	0.958
NIX	Mammals	Pongo abelii (Sumatran orangutan)	Pon	9601	XP_002818973.1	219	0.958	Pon_NIX
NIX	Mammals	Homo sapiens (human)	Hsa	9606	NP_004322.1	219	0.958	Hsa_NIX
NIX	Mammals	Canis familiaris (dog)	Cfa	9615	XP_850698.2	226	0.933	Cfa_NIX
NIX	Mammals	Ailuropoda melanoleuca (giant panda)	Aml	9646	XP_002914469.1	219	0.953
NIX	Mammals	Equus caballus (horse)	Ecb	9796	XP_005607750.1	246	0.81
NIX	Mammals	Sus scrofa (pig)	Ssc	9823	XP_001927627.1	218	0.953
NIX	Mammals	Bos taurus (cow)	Bta	9913	NP_001029786.1	219	0.953	Bta_NIX
NIX	Mammals	Capra hircus (goat)	Chx	9925	XP_005684083.1	179	0.892
NIX	Mammals	Cricetulus griseus (Chinese hamster)	Cge	10029	XP_003508199.1	193	0.948
NIX	Mammals	Mus musculus (mouse)	Mmu	10090	NP_033891.1	218	0.953	Mmu_NIX
NIX	Mammals	Rattus norvegicus (rat)	Rno	10116	NP_543164.1	218	0.953
NIX	Mammals	Heterocephalus glaber (naked mole rat)	Hgl	10181	XP_004902679.1	219	0.953
NIX	Mammals	Monodelphis domestica (opossum)	Mdo	13616	XP_001362508.1	220	0.958	Mdo_NIX
NIX	Mammals	Pantholops hodgsonii (chiru)	Phd	59538	XP_005960300.1	214	0.953
NIX	Mammals	Bos mutus (wild yak)	Bom	72004	XP_005903054.1	219	0.953
NIX	Mammals	Bos mutus (wild yak)	Bom	72004	XP_005903055.1	204	0.907
NIX	Mammals	Panthera tigris altaica (Amur tiger)	Ptg	74533	XP_007094030.1	231	0.953
NIX	Mammals	Myotis brandtii (Brandt's bat)	Myb	109478	XP_005886664.1	205	0.948
NIX	Mammals	Myotis davidii	Myd	225400	XP_006765984.1	179	0.892
NIX	Mammals	Tupaia chinensis (Chinese tree shrew)	Tup	246437	XP_006153307.1	191	0.892
NIX	Mammals	Camelus ferus (Wild Bactrian camel)	Cfr	419612	XP_006194056.1	217	0.974
NIX	Land vertebrates	Xenopus laevis (African clawed frog)	Xla	8355	NP_001090269.1	196	0.989	Xla_NIX
NIX	Land vertebrates	Xenopus tropicalis (western clawed frog)	Xtr	8364	NP_001116280.1	198	0.989	Xtr_NIX
NIX	Land vertebrates	Anas platyrhynchos (mallard)	Apla	8839	XP_005024542.1	180	0.897
NIX	Land vertebrates	Columba livia (rock pigeon)	Clv	8932	XP_005513583.1	180	0.897
NIX	Land vertebrates	Falco peregrinus (peregrine falcon)	Fpg	8954	XP_005234303.1	180	0.897
NIX	Land vertebrates	Gallus gallus (chicken)	Gga	9031	NP_001026056.2	215	0.974	Gga_NIX
NIX	Land vertebrates	Meleagris gallopavo (turkey)	Mgp	9103	XP_003212440.1	258	0.943
NIX	Land vertebrates	Pelodiscus sinensis (Chinese soft-shelled turtle)	Pss	13735	XP_006114243.2	217	0.938	Pss_NIX
NIX	Land vertebrates	Alligator sinensis (Chinese alligator)	Asn	38654	XP_006028776.1	180	0.892	Asn_NIX
NIX	Land vertebrates	Taeniopygia guttata (zebra finch)	Tgu	59729	XP_002193174.2	266	0.938	Tgu_NIX
NIX	Land vertebrates	Ficedula albicollis (collared flycatcher)	Fab	59894	XP_005058087.1	180	0.866
NIX	Land vertebrates	Pseudopodoces humilis (Tibetan ground-tit)	Phi	181119	XP_005532296.1	215	0.969
NIX	Land vertebrates	Falco cherrug (Saker falcon)	Fch	345164	XP_005439727.1	180	0.897
NIX	Fishes	Latimeria chalumnae (coelacanth)	Lcm	7897	XP_005991949.1	208	0.994	Lcm_NIX
NIX-A	Fishes	Danio rerio (zebrafish)	Dre	7955	NP_001012242.1	233	0.989	Dre_NIX-A
NIX-A	Fishes	Xiphophorus maculatus (southern platyfish)	Xma	8083	XP_005804404.1	235	0.984
NIX-A	Fishes	Oryzias latipes (Japanese medaka)	Ola	8090	XP_004072550.1	244	0.989	Ola_NIX-A
NIX-A	Fishes	Takifugu rubripes (torafugu)	Tru	31033	XP_003977442.1	236	0.989	Tru_NIX-A
NIX-A	Fishes	Maylandia zebra (zebra mbuna)	Mze	106582	XP_004544301.1	236	0.994
NIX-B	Fishes	Danio rerio (zebrafish)	Dre	7955	NP_991134.2	213	0.984	Dre_NIX-B
NIX-B	Fishes	Xiphophorus maculatus (southern platyfish)	Xma	8083	XP_005799739.1	221	0.989
NIX-B	Fishes	Oryzias latipes (Japanese medaka)	Ola	8090	XP_004075068.1	247	0.989	Ola_NIX-B
NIX-B	Fishes	Takifugu rubripes (torafugu)	Tru	31033	XP_003978419.1	222	0.989	Tru_NIX-B
NIX-B	Fishes	Maylandia zebra (zebra mbuna)	Mze	106582	XP_004538481.1	217	0.989
NIX	Fishes	Lepisosteus oculatus	Locu	7918	XP_006625864.2	226	0.994	Locu_NIX
BNIP3L2	Fishes	Latimeria chalumnae (coelacanth)	Lcm	7897	XP_006005304.2	183	0.646	Lcm_BNIP3L2
BNIP3L2	Fishes	Lepisosteus oculatus	Locu	7918	XP_015215528.1	182	0.933	Locu_BNIP3L2
BNIP3L2	Fishes	Danio rerio (zebrafish)	Dre	7955	NP_991133.2	187	0.979	Dre_BNIP3L2
BNIP3L2	Fishes	Xiphophorus maculatus (southern platyfish)	Xma	8083	XP_005798710.1	182	0.989
BNIP3L2	Fishes	Oryzias latipes (Japanese medaka)	Ola	8090	XP_004074611.1	181	0.979	Ola_BNIP3L2
BNIP3L2	Fishes	Takifugu rubripes (torafugu)	Tru	31033	XP_003965278.1	181	0.979	Tru_BNIP3L2
BNIP3L2	Fishes	Maylandia zebra (zebra mbuna)	Mze	106582	XP_004549794.1	181	0.979
BNIP3L2	Invertebrates	Octopus bimaculoides	Obi	37653	XP_014784636	164	0.91	Obi_BNIP3L2
BNIP3L2	Invertebrates	Lottia gigantea	Lgi	1834	XP_009054618	183	0.96	Lgi_BNIP3L2
BNIP3L2	Invertebrates	Crassostrea gigas	Crg	29159	XP_011445562	160	0.94	Crg_BNIP3L2
BNIP3L2	Invertebrates	Caenorhabditis elegans (nematode)	Cel	6239	NP_509339.4	221	0.95	Cel_BNIP3L2
BNIP3L2	Invertebrates	Caenorhabditis briggsae	Cbr	6238	XP_002645152.1	203	0.692	Cbr_BNIP3L2
BNIP3L2	Invertebrates	Ixodes scapularis (black-legged tick)	Isc	6945	XP_002399356.1	126	0.63
BNIP3L2	Invertebrates	Acyrthosiphon pisum (pea aphid)	Api	7029	XP_001951493.1	192	0.953
BNIP3L2	Invertebrates	Tribolium castaneum (red flour beetle)	Tca	7070	XP_973837.1	186	0.969	Tca_BNIP3L2
BNIP3L2	Invertebrates	Bombyx mori (domestic silkworm)	Bmor	7091	XP_004922170.1	192	0.953
BNIP3L2	Invertebrates	Aedes aegypti (yellow fever mosquito)	Aag	7159	XP_001657980.1	214	0.969
BNIP3L2	Invertebrates	Culex quinquefasciatus (southern house mosquito)	Cqu	7176	XP_001845575.1	202	0.933
BNIP3L2	Invertebrates	Drosophila ananassae	Dan	7217	XP_001957294.1	208	0.974
BNIP3L2	Invertebrates	Drosophila erecta	Der	7220	XP_001973508.1	206	0.974
BNIP3L2	Invertebrates	Drosophila grimshawi	Dgr	7222	XP_001985347.1	203	0.974
BNIP3L2	Invertebrates	Drosophila melanogaster (fruit fly)	Dme	7227	NP_649239.1	201	0.974	Dme_BNIP3L2
BNIP3L2	Invertebrates	Drosophila mojavensis	Dmo	7230	XP_002008278.1	203	0.974
BNIP3L2	Invertebrates	Drosophila persimilis	Dpe	7234	XP_002026869.1	205	0.974
BNIP3L2	Invertebrates	Drosophila sechellia	Dse	7238	XP_002040687.1	206	0.974
BNIP3L2	Invertebrates	Drosophila simulans	Dsi	7240	XP_002085674.1	206	0.974
BNIP3L2	Invertebrates	Drosophila virilis	Dvi	7244	XP_002048105.1	202	0.969
BNIP3L2	Invertebrates	Drosophila yakuba	Dya	7245	XP_002095439.1	206	0.974
BNIP3L2	Invertebrates	Drosophila willistoni	Dwi	7260	XP_002069016.1	209	0.974	Dwi_BNIP3L2
BNIP3L2	Invertebrates	Nasonia vitripennis (jewel wasp)	Nvi	7425	XP_003424725.1	211	0.933
BNIP3L2	Invertebrates	Apis mellifera (honey bee)	Ame	7460	XP_393165.3	193	0.969
BNIP3L2	Invertebrates	Strongylocentrotus purpuratus (purple sea urchin)	Spu	7668	XP_792026.3	215	0.958	Spu_BNIP3L2
BNIP3L2	Invertebrates	Ciona intestinalis (sea squirt)	Cin	7719	XP_002120032.1	202	0.953	Cin_BNIP3L2
BNIP3L2	Invertebrates	Drosophila pseudoobscura pseudoobscura	Dpo	46245	XP_001352992.1	205	0.974
BNIP3L2	Invertebrates	Nematostella vectensis (sea anemone)	Nve	45351	XP_001626363.1	141	0.969	Nve_BNIP3L2
BNIP3L2	Invertebrates	Pediculus humanus corporis (human body louse)	Phu	121224	XP_002427693.1	195	0.984	Phu_BNIP3L2
BNIP3L2	Invertebrates	Anopheles gambiae (mosquito)	Aga	180454	XP_003435820.1	266	0.964	Aga_BNIP3L2
BNIP3L2	Invertebrates	Mnemiopsis leidyi	Mld	27923	ML08524a	126	0.436	Mld_BNIP3L2

## Sheet: MARCH5
MARCH5 homologs in eukaryotic species.
	Species lineage: Including fungi, protists and four major lineages in metazoans, which are mammals, land vertebrates, fishes and invertebrates.
	Accession ID: RefSeq ID except for the protein in Mnemiopsis leidyi whose genome and proteome information are achieved from Mnemiopsis Genome Project Portal (http://research.nhgri.nih.gov/mnemiopsis/).
	Phylogeny Node: Nodes displayed in the phylogenetic tree (Supplementary Figure 5).
Classification	Species lineage	Species name	Species abbreviation	Taxon ID	Accession ID	Length (aa)	Phylogeny Node
MARCH5	Mammals	Ailuropoda melanoleuca (giant panda)	Aml	9646	XP_002916158.1	430
MARCH5	Mammals	Bos mutus (wild yak)	Bom	72004	XP_005890690.1	277
MARCH5	Mammals	Bos taurus (cow)	Bta	9913	NP_001029887.1	278	Bta_MARCH5
MARCH5	Mammals	Camelus ferus (Wild Bactrian camel)	Cfr	419612	XP_006183730.1	278
MARCH5	Mammals	Canis familiaris (dog)	Cfa	9615	XP_849261.1	278
MARCH5	Mammals	Capra hircus (goat)	Chx	9925	XP_005698268.1	278
MARCH5	Mammals	Ceratotherium simum simum	Css	73337	XP_004427885.1	278
MARCH5	Mammals	Cricetulus griseus (Chinese hamster)	Cge	10029	XP_003499011.1	278
MARCH5	Mammals	Equus caballus (horse)	Ecb	9796	XP_001502673.1	278
MARCH5	Mammals	Felis catus (domestic cat)	Fca	9685	XP_003994261.1	278	Fca_MARCH5
MARCH5	Mammals	Gorilla gorilla gorilla (western lowland gorilla)	Ggo	9595	XP_004049839.1	278
MARCH5	Mammals	Heterocephalus glaber (naked mole rat)	Hgl	10181	XP_004838569.1	278
MARCH5	Mammals	Homo sapiens (human)	Hsa	9606	NP_060294.1	278	Hsa_MARCH5
MARCH5	Mammals	Macaca fascicularis (crab-eating macaque)	Mcf	9541	XP_005566006.1	278
MARCH5	Mammals	Macaca mulatta (rhesus monkey)	Mcc	9544	NP_001248579.1	278
MARCH5	Mammals	Monodelphis domestica (opossum)	Mdo	13616	XP_001375486.1	313	Mdo_MARCH5
MARCH5	Mammals	Mus musculus (mouse)	Mmu	10090	XP_006527385.1	292	Mmu_MARCH5
MARCH5	Mammals	Mus musculus (mouse)	Mmu	10090	NP_001157808.1	244
MARCH5	Mammals	Myotis davidii	Myd	225400	XP_006755176.1	328
MARCH5	Mammals	Pan paniscus (bonobo)	Pps	9597	XP_003825408.1	278
MARCH5	Mammals	Pan troglodytes (chimpanzee)	Ptr	9598	XP_001145688.1	278
MARCH5	Mammals	Pantholops hodgsonii (chiru)	Phd	59538	XP_005985881.1	278
MARCH5	Mammals	Pongo abelii (Sumatran orangutan)	Pon	9601	XP_002821031.2	278
MARCH5	Mammals	Pteropus alecto (black flying fox)	Pale	9402	XP_006926087.1	256
MARCH5	Mammals	Rattus norvegicus (rat)	Rno	10116	XP_006231383.1	293
MARCH5	Mammals	Rattus norvegicus (rat)	Rno	10116	XP_006231384.1	278
MARCH5	Mammals	Sarcophilus harrisii (Tasmanian devil)	Shr	9305	XP_003755320.1	300
MARCH5	Mammals	Sus scrofa (pig)	Ssc	9823	XP_001927607.1	278	Ssc_MARCH5
MARCH5	Mammals	Tupaia chinensis (Chinese tree shrew)	Tup	246437	XP_006147766.1	355
MARCH5	Land vertebrates	Alligator sinensis (Chinese alligator)	Asn	38654	XP_006029477.1	269	Asn_MARCH5
MARCH5	Land vertebrates	Anas platyrhynchos (mallard)	Apla	8839	XP_005013670.1	269	Apla_MARCH5
MARCH5	Land vertebrates	Anolis carolinensis (green anole)	Acs	28377	XP_003224783.1	281	Acs_MARCH5
MARCH5	Land vertebrates	Chelonia mydas (green sea turtle)	Cmy	8469	XP_007070817.1	295
MARCH5	Land vertebrates	Chelonia mydas (green sea turtle)	Cmy	8469	XP_007053073.1	268	Cmy_MARCH5
MARCH5	Land vertebrates	Columba livia (rock pigeon)	Clv	8932	XP_005507022.1	281	Clv_MARCH5
MARCH5	Fishes	Danio rerio (zebrafish)	Dre	7955	NP_001076296.1	281	Dre_MARCH5
MARCH5-A	Fishes	Danio rerio (zebrafish)	Dre	7955	NP_956033.2	289	Dre_MARCH5-A
MARCH5	Land vertebrates	Falco cherrug (Saker falcon)	Fch	345164	XP_005432466.1	281	Fch_MARCH5
MARCH5	Land vertebrates	Falco peregrinus (peregrine falcon)	Fpg	8954	XP_005239053.1	299	Fpg_MARCH5
MARCH5	Land vertebrates	Ficedula albicollis (collared flycatcher)	Fab	59894	XP_005048477.1	281	Fab_MARCH5
MARCH5	Land vertebrates	Gallus gallus (chicken)	Gga	9031	NP_001012924.1	281	Gga_MARCH5
MARCH5	Fishes	Latimeria chalumnae (coelacanth)	Lcm	7897	XP_005991604.1	280	Lcm_MARCH5
MARCH5-A	Fishes	Latimeria chalumnae (coelacanth)	Lcm	7897	XP_005996970.1	286	Lcm_MARCH5-A
MARCH5-A	Fishes	Lepisosteus oculatus	Locu	7918	XP_006625374.1	291	Locu_MARCH5-A
MARCH5	Fishes	Lepisosteus oculatus	Locu	7918	XP_006630559.1	281	Locu_MARCH5
MARCH5	Fishes	Maylandia zebra (zebra mbuna)	Mze	106582	XP_004554599.1	281
MARCH5-A	Fishes	Maylandia zebra (zebra mbuna)	Mze	106582	XP_004556188.1	283
MARCH5	Land vertebrates	Meleagris gallopavo (turkey)	Mgp	9103	XP_003208105.1	373	Mgp_MARCH5
MARCH5-A	Fishes	Oryzias latipes (Japanese medaka)	Ola	8090	XP_004074491.1	286	Ola_MARCH5-A
MARCH5	Fishes	Oryzias latipes (Japanese medaka)	Ola	8090	XP_004076932.1	281	Ola_MARCH5
MARCH5	Land vertebrates	Pelodiscus sinensis (Chinese soft-shelled turtle)	Pss	13735	XP_006113258.1	264	Pss_MARCH5
MARCH5	Land vertebrates	Pseudopodoces humilis (Tibetan ground-tit)	Phi	181119	XP_005520693.1	281	Phi_MARCH5
MARCH5	Land vertebrates	Taeniopygia guttata (zebra finch)	Tgu	59729	XP_002191245.1	281	Tgu_MARCH5
MARCH5-A	Fishes	Takifugu rubripes (torafugu)	Tru	31033	XP_003965497.1	299	Tru_MARCH5-A
MARCH5	Land vertebrates	Xenopus laevis (African clawed frog)	Xla	8355	NP_001086135.1	283	Xla_MARCH5
MARCH5	Land vertebrates	Xenopus tropicalis (western clawed frog)	Xtr	8364	NP_001116950.1	283	Xtr_MARCH5
MARCH5	Fishes	Xiphophorus maculatus (southern platyfish)	Xma	8083	XP_005795230.1	281	Xma_MARCH5
MARCH5-A	Fishes	Xiphophorus maculatus (southern platyfish)	Xma	8083	XP_005812642.1	286	Xma_MARCH5-A
MARCH5	Invertebrates	Acyrthosiphon pisum (pea aphid)	Api	7029	NP_001157399.1	293
MARCH5	Invertebrates	Acyrthosiphon pisum (pea aphid)	Api	7029	XP_001945331.2	293
MARCH5	Invertebrates	Acyrthosiphon pisum (pea aphid)	Api	7029	XP_001951652.2	293
MARCH5	Invertebrates	Acyrthosiphon pisum (pea aphid)	Api	7029	XP_001944696.1	293
MARCH5	Invertebrates	Aedes aegypti (yellow fever mosquito)	Aag	7159	XP_001655436.1	335
MARCH5	Invertebrates	Amphimedon queenslandica (sponge)	Aqu	400682	XP_003383273.1	279
MARCH5	Invertebrates	Anopheles gambiae (mosquito)	Aga	180454	XP_003437184.1	352
MARCH5	Invertebrates	Apis mellifera (honey bee)	Ame	7460	XP_623089.2	582
MARCH5	Invertebrates	Apis mellifera (honey bee)	Ame	7460	XP_006571820.1	397
MARCH5	Invertebrates	Bombyx mori (domestic silkworm)	Bmor	7091	XP_004927251.1	322
MARCH5	Invertebrates	Branchiostoma floridae (Florida lancelet)	Bfo	7739	XP_002610459.1	297	Bfo_MARCH5
MARCH5	Invertebrates	Caenorhabditis briggsae	Cbr	6238	XP_002630279.1	185
MARCH5	Invertebrates	Caenorhabditis elegans (nematode)	Cel	6239	NP_495728.1	189
MARCH5	Invertebrates	Ciona intestinalis (sea squirt)	Cin	7719	XP_002131907.1	304
MARCH5	Invertebrates	Culex quinquefasciatus (southern house mosquito)	Cqu	7176	XP_001862231.1	334
MARCH5	Invertebrates	Drosophila ananassae	Dan	7217	XP_001954309.1	403
MARCH5	Invertebrates	Drosophila ananassae	Dan	7217	XP_001963978.1	346
MARCH5	Invertebrates	Drosophila ananassae	Dan	7217	XP_001966948.1	469
MARCH5	Invertebrates	Drosophila erecta	Der	7220	XP_001977910.1	325
MARCH5	Invertebrates	Drosophila erecta	Der	7220	XP_001976799.1	384
MARCH5	Invertebrates	Drosophila erecta	Der	7220	XP_001981569.1	306
MARCH5	Invertebrates	Drosophila erecta	Der	7220	XP_001978817.1	388
MARCH5	Invertebrates	Drosophila grimshawi	Dgr	7222	XP_001991210.1	303
MARCH5	Invertebrates	Drosophila grimshawi	Dgr	7222	XP_001992632.1	290
MARCH5	Invertebrates	Drosophila grimshawi	Dgr	7222	XP_001995964.1	413
MARCH5	Invertebrates	Drosophila grimshawi	Dgr	7222	XP_001988228.1	561
MARCH5	Invertebrates	Drosophila melanogaster (fruit fly)	Dme	7227	NP_572456.1	323	Dme_MARCH5.1
MARCH5	Invertebrates	Drosophila melanogaster (fruit fly)	Dme	7227	NP_001259211.1	386	Dme_MARCH5.2
MARCH5	Invertebrates	Drosophila melanogaster (fruit fly)	Dme	7227	NP_649463.2	382	Dme_MARCH5.3
MARCH5	Invertebrates	Drosophila melanogaster (fruit fly)	Dme	7227	NP_651547.1	294	Dme_MARCH5.4
MARCH5	Invertebrates	Drosophila mojavensis	Dmo	7230	XP_002001129.1	421
MARCH5	Invertebrates	Drosophila mojavensis	Dmo	7230	XP_002002780.1	564
MARCH5	Invertebrates	Drosophila mojavensis	Dmo	7230	XP_002011818.1	305
MARCH5	Invertebrates	Drosophila persimilis	Dpe	7234	XP_002017545.1	389
MARCH5	Invertebrates	Drosophila persimilis	Dpe	7234	XP_002020063.1	311
MARCH5	Invertebrates	Drosophila persimilis	Dpe	7234	XP_002022603.1	345
MARCH5	Invertebrates	Drosophila persimilis	Dpe	7234	XP_002023449.1	337
MARCH5	Invertebrates	Drosophila pseudoobscura pseudoobscura	Dpo	46245	XP_001359605.3	398
MARCH5	Invertebrates	Drosophila pseudoobscura pseudoobscura	Dpo	46245	XP_002137053.1	311
MARCH5	Invertebrates	Drosophila pseudoobscura pseudoobscura	Dpo	46245	XP_001354775.2	339
MARCH5	Invertebrates	Drosophila pseudoobscura pseudoobscura	Dpo	46245	XP_002133764.1	404
MARCH5	Invertebrates	Drosophila sechellia	Dse	7238	XP_002037095.1	388
MARCH5	Invertebrates	Drosophila sechellia	Dse	7238	XP_002038290.1	382
MARCH5	Invertebrates	Drosophila sechellia	Dse	7238	XP_002041484.1	285
MARCH5	Invertebrates	Drosophila sechellia	Dse	7238	XP_002044393.1	325
MARCH5	Invertebrates	Drosophila simulans	Dsi	7240	XP_002106052.1	388
MARCH5	Invertebrates	Drosophila simulans	Dsi	7240	XP_002076906.1	320
MARCH5	Invertebrates	Drosophila simulans	Dsi	7240	XP_002102095.1	382
MARCH5	Invertebrates	Drosophila virilis	Dvi	7244	XP_002054121.1	420
MARCH5	Invertebrates	Drosophila virilis	Dvi	7244	XP_002055476.1	367
MARCH5	Invertebrates	Drosophila virilis	Dvi	7244	XP_002055507.1	307
MARCH5	Invertebrates	Drosophila virilis	Dvi	7244	XP_002057781.1	561
MARCH5	Invertebrates	Drosophila willistoni	Dwi	7260	XP_002071754.1	307
MARCH5	Invertebrates	Drosophila willistoni	Dwi	7260	XP_002071755.1	387
MARCH5	Invertebrates	Drosophila willistoni	Dwi	7260	XP_002072729.1	401
MARCH5	Invertebrates	Drosophila willistoni	Dwi	7260	XP_002064056.1	329
MARCH5	Invertebrates	Drosophila yakuba	Dya	7245	XP_002100176.1	387
MARCH5	Invertebrates	Drosophila yakuba	Dya	7245	XP_002101174.1	327
MARCH5	Invertebrates	Drosophila yakuba	Dya	7245	XP_002095942.1	374
MARCH5	Invertebrates	Hydra vulgaris	Hmg	6087	XP_002157760.2	492
MARCH5	Invertebrates	Hydra vulgaris	Hmg	6087	XP_002155541.2	283
MARCH5	Invertebrates	Ixodes scapularis (black-legged tick)	Isc	6945	XP_002410054.1	472
MARCH5	Invertebrates	Loa loa (eye worm)	Loa	7209	XP_003142539.1	114
MARCH5	Invertebrates	Nasonia vitripennis (jewel wasp)	Nvi	7425	XP_001602313.2	579
MARCH5	Invertebrates	Nasonia vitripennis (jewel wasp)	Nvi	7425	XP_003427252.1	381
MARCH5	Invertebrates	Nematostella vectensis (sea anemone)	Nve	45351	XP_001628588.1	521
MARCH5	Invertebrates	Nematostella vectensis (sea anemone)	Nve	45351	XP_001640868.1	241	Nve_MARCH5
MARCH5	Invertebrates	Pediculus humanus corporis (human body louse)	Phu	121224	XP_002422870.1	315
MARCH5	Invertebrates	Pediculus humanus corporis (human body louse)	Phu	121224	XP_002425924.1	552
MARCH5	Invertebrates	Schistosoma mansoni	Smm	6183	XP_002572475.1	281
MARCH5	Invertebrates	Strongylocentrotus purpuratus (purple sea urchin)	Spu	7668	XP_003729441.1	426
MARCH5	Invertebrates	Strongylocentrotus purpuratus (purple sea urchin)	Spu	7668	XP_790244.3	294	Spu_MARCH5
MARCH5	Invertebrates	Tribolium castaneum (red flour beetle)	Tca	7070	XP_974888.2	205
MARCH5	Invertebrates	Trichinella spiralis	Tsp	6334	XP_003375039.1	524
MARCH5	Invertebrates	Trichoplax adhaerens	Tad	10228	XP_002114569.1	271	Tad_MARCH5
MARCH5	Fungi	Ajellomyces capsulatus	Aje	339724	XP_001543059.1	405
MARCH5	Fungi	Arthroderma benhamiae	Abe	663331	XP_003016079.1	501
MARCH5	Fungi	Aspergillus clavatus	Act	344612	XP_001271037.1	498
MARCH5	Fungi	Aspergillus flavus	Afv	332952	XP_002374758.1	456
MARCH5	Fungi	Aspergillus fumigatus	Afm	330879	XP_754587.1	496
MARCH5	Fungi	Aspergillus nidulans	Ani	227321	XP_664329.1	308
MARCH5	Fungi	Aspergillus nidulans	Ani	227321	XP_662559.1	451
MARCH5	Fungi	Aspergillus niger	Ang	425011	XP_001397729.1	481
MARCH5	Fungi	Aspergillus oryzae	Aor	510516	XP_003189539.1	474
MARCH5	Fungi	Coccidioides immitis	Cim	246410	XP_001245994.1	326
MARCH5	Fungi	Coccidioides immitis	Cim	246410	XP_001244144.1	531
MARCH5	Fungi	Coccidioides posadasii	Cpw	222929	XP_003067634.1	326
MARCH5	Fungi	Coccidioides posadasii	Cpw	222929	XP_003068650.1	531
MARCH5	Fungi	Coprinopsis cinerea	Cci	240176	XP_001834009.1	497
MARCH5	Fungi	Fusarium graminearum	Fgr	229533	XP_384266.1	524
MARCH5	Fungi	Laccaria bicolor	Lbc	486041	XP_001873160.1	300
MARCH5	Fungi	Laccaria bicolor	Lbc	486041	XP_001879982.1	530
MARCH5	Fungi	Magnaporthe oryzae	Mgr	242507	XP_003710299.1	560
MARCH5	Fungi	Myceliophthora thermophila	Mtm	573729	XP_003660843.1	526
MARCH5	Fungi	Nectria haematococca	Nhe	660122	XP_003041059.1	513	Nhe_MARCH5
MARCH5	Fungi	Neosartorya fischeri	Nfi	331117	XP_001263425.1	496
MARCH5	Fungi	Neurospora crassa	Ncr	367110	XP_961765.1	667
MARCH5	Fungi	Paracoccidioides brasiliensis	Pbl	502779	XP_002795993.1	450
MARCH5	Fungi	Penicillium chrysogenum	Pcs	500485	XP_002559428.1	493
MARCH5	Fungi	Phaeosphaeria nodorum	Pno	321614	XP_001797875.1	310
MARCH5	Fungi	Phaeosphaeria nodorum	Pno	321614	XP_001798215.1	551
MARCH5	Fungi	Pichia pastoris	Ppa	644223	XP_002490245.1	430
MARCH5	Fungi	Podospora anserina	Pan	515849	XP_001909096.1	577
MARCH5	Fungi	Puccinia graminis	Pgr	418459	XP_003323230.1	686
MARCH5	Fungi	Pyrenophora teres	Pte	861557	XP_003306461.1	311
MARCH5	Fungi	Pyrenophora teres	Pte	861557	XP_003300249.1	572
MARCH5	Fungi	Schizophyllum commune	Scm	578458	XP_003029649.1	470
MARCH5	Fungi	Schizosaccharomyces pombe (fission yeast)	Spo	284812	NP_596150.1	340	Spo_MARCH5
MARCH5	Fungi	Sclerotinia sclerotiorum	Ssl	665079	XP_001592306.1	496
MARCH5	Fungi	Sordaria macrospora	Smp	771870	XP_003347673.1	566
MARCH5	Fungi	Thielavia terrestris	Ttt	578455	XP_003653543.1	514
MARCH5	Fungi	Trichoderma reesei	Tre	431241	XP_006961745.1	504
MARCH5	Fungi	Trichophyton verrucosum	Tve	663202	XP_003023495.1	501
MARCH5	Fungi	Uncinocarpus reesii	Ure	336963	XP_002582591.1	533
MARCH5	Fungi	Ustilago maydis	Uma	237631	XP_758514.1	598
MARCH5	Fungi	Verticillium albo-atrum	Val	526221	XP_003004179.1	323
MARCH5	Fungi	Yarrowia lipolytica	Yli	4952	XP_501220.1	525
MARCH5	Fungi	Zymoseptoria tritici	Ztr	336722	XP_003854947.1	604
MARCH5	Protists	Leishmania braziliensis	Lbz	420245	XP_001566518.1	1219
MARCH5	Protists	Leishmania donovani	Ldo	5661	XP_003862596.1	1217
MARCH5	Protists	Leishmania infantum	Lif	435258	XP_001466696.2	1217
MARCH5	Protists	Leishmania major	Lma	347515	XP_003722246.1	1221
MARCH5	Protists	Leishmania mexicana	Lmi	929439	XP_003872392.1	1217	Lmi_MARCH5
MARCH5	Protists	Paramecium tetraurelia	Ptm	412030	XP_001441160.1	316
MARCH5	Protists	Paramecium tetraurelia	Ptm	412030	XP_001448960.1	163
MARCH5	Protists	Trypanosoma brucei	Tbr	999953	XP_844014.1	866	Tbr_MARCH5
MARCH5	Protists	Trypanosoma cruzi	Tcr	353153	XP_816113.1	844
