# Supplementary material for: Phylogenetic and Molecular Evolutionary Analysis of Mitophagy Receptors under Hypoxic Conditions
Source: Front Physiol. 2017 Jul 26;8:539. doi: 10.3389/fphys.2017.00539 (PMC5526904; doi:10.3389/fphys.2017.00539)
Supplement: Supplementary file 3 [file DataSheet1.zip]

Archive with 3 entries (3 files):
- FUN14_297 eukaryotic and prokaryotic sequences.fa
- MARCH5_185 sequences.fa
- BNIP3_142 sequences.fa
