# Supplementary material for: Phylogenetic and Molecular Evolutionary Analysis of Mitophagy Receptors under Hypoxic Conditions
Source: Front Physiol. 2017 Jul 26;8:539. doi: 10.3389/fphys.2017.00539 (PMC5526904; doi:10.3389/fphys.2017.00539)
Supplement: Supplementary file 3 [file DataSheet1.zip › FUN14_297 eukaryotic and prokaryotic sequences.fa]

>ML1541119a|137|27923
MGKETKPTQQEIAMGALAGICSGYLFKKVSKYAAATAVVGYLAVQGASQAGYIKINWKKVNDQIEDLKEAQYFKEVTDKLADLTDEISEIITDEDTLLLENEGRLKATARRAYEAFKQNAATSGSFTAGFTLGILFA
>XP_002002754.2|131|7230
MSRLSVNTVKSVKSTLNKLDSHSAYVQIAVGGGTGFIVGYVFFKVSKVLAICIGSAILTVEVAVETGLIKIDWSKVTDQQHEPPIVRQMAVSPFTPMDYAIDVDKAKQIILSSARLSIAILGGFLLGFGFS
>XP_007665474.1|204|9258
MAPVEWWTINVFVRVKGTIHLTSPSAVVLEHSGEEHVKLGPRPPAGLNGCVFFLFSFEEHESDDDSYEVLDLTEYARRHRWWNCVFGQSSGPIVEKYSVATQIVMGGVTGWCAGFLFQKVGKLAATAVGGGFLLLQIASHSGYVQVDWKRVEKDVNKAKRQIKKRANKAVPEINTIIEESTEFIKQNIVVSSGFVGGFLLGLAS
>XP_001968833.2|131|7220
MSDLPVVKSTMNSLSQRSPYSQIGMGAAGGFLTGFVLLKASKMVAVAAGGTILAIELAWQAGLVRLDVLKTLSQMDQDQPRGQPQVREMSLEAVNLNRIQELGDKARKACATSGRLCVAFLGGLLLGFGWA
>XP_002065397.2|135|7260
MCDLDVVKATVDELSRSSPYVQIVAGAASGALTGFVLLKVGKMVAVSIGGSILIFELAMQSGIIKTDWNRVLDNRSNRGLAAIQNTGASNARVRGIELDTSDQDQLKNKVKKLVATSGRFCISFVGGFFLGFGLA
>XP_014375928.1|206|38654
MVARSESEGKGPKWSHQMNLVKGEATGCEAAKINVLATQYLHKSVRSLPGVELDTQDRAMDHESDDESYEVLDLTEYARRHHWWNRVFGRNSGPIVEKYSVATQIAMGGVTGWCAGFLFQKVGKLAATAVGGGFLLLQIASHSGYVQVDWKRVEKDVNKAKKQLKKRANKAAPEINTLIEESTEFIKQNIVVSSGFVGGFLLGLAS
>XP_002051423.2|141|7244
MSQLSVNSVKSVKSTFNKLDNNSAYVQIAVSAGGGFVAGFVFFRISKLLAICVGGAILTIELAVQSGIVTIDWNKVLQQQEQAQNRTQSSANARALARGPYSPNERALDPELIDKAKQLVLSSARLSVAFLGGFLLGFGFA
>XP_001356078.3|130|46245
MSHNFGSKGAFDGFGKQSPYCQIGIGAGTGLVTGYVFFKASKSVAIAAGASILIVQLAMESGLVNFEVETIVMHGHQLNSNNIHVMPSIASSHSWEAIKEQLTKARDFLAGSQRLCVAMLGGFLVGFGLA
>XP_014376110.1|179|38654
MAKAEGAGHAGVGRQGSAAPAPASSSWDKKQPARKNEDSYKVLDLTEYTKNQSWWRKLFAPHSGSSAEKYNVATQLVIGGVTGWCTGFIFQKVGKLAATAVGGGFFLLQIANHKGYIKVDWKLVERDVNKAKQQLKFHSSGTPLIPETKSRADEVITFLKKNVILTGGFAGGFLLGMAS
>XP_001962682.2|126|7217
MSDLLLAKEKMNNLSPKSPYPQIGLGAAGGFVTGYVLLKVSKAVAVAAGGTILIIELALHAGVVKLDVLKVISQPSQDQSRAHRRLSNALSADEVNLREKACNLCAASGRLCVAFLGGFLLGFGWA
>XP_002133114.2|129|46245
MSNSILTKDGFSRLSPYTQIAIGAGTGFVTGYVLLKASQTVAVVAGASILVAQVAIQAGVIKTSSVETIVPQRNQSNQGRAVRVLPTVPNPQSSEARMEQLTKVYEIVAGSSRLFVAMFGGFLVGFGLA
>XP_012428638.1|264|59729
MAEPDGGGPGRAGPGGAGRGWLGARITSPLSPWQRVPGSSGSASPLQSAEPFLRTARRRQPRPGPAGGPEGRPRHGPRPRPPCERRPEGGCRAPGEAPGSCRGLRYGSPSTEPLQVPAGAKDDTFNVLDLAEYTKNRPWWRRMFAPSSGSSAEKYNVATQLVIGGVTGWCTGFIFQKVGKLAATAVGGGFFLLQIANHTGYIKVDWNLVQRDMNKAKQQLKFHTSGNQMPPEVKSRVDEVVIFLKKNVILTGGFAGGFLLGMAS
>XP_002949651.1|122|3068
MAVVAVTEILVKLAGPILTNLGFSGCVGAAAGYALKKVGQVVALCVGVAFLFIQGLAYTGFITVNWTNVHSAVTNALDVNKDGKVDADDFKPLVSKGLGALSQGVPSVGGFLAGFLMALRSF
>XP_002949653.1|195|3068
MLLLIARAWASLLLLAITVIGYAYSHELLWACGDGDVCPGDGSRRETATDKDGTAQFTASTIRSFGLQAAALAAQAWPFVQPVGMSGIVGYACGLLARKVLQVLLLGAAFIISAVQALAYLKWVTVHWDRIDADLAKLLGNGSGEDGTGTGGLDASALLAVASERLATVLSQGLPSVAGFTTGLTLAFMPGMALV
>XP_003069545.1|155|222929
MASQFLRFVNRPLLLSMPLAASFLLFCPKPAVVIHCDYAPRTPGQPAWCSRPSPLEGDCSFGSLNPHTVRQISLGSVLGLVAGVGLRIFSRTLTFTLGVAILLIEWAASKGYNIVPPKFLQRYVKSVDVRRAVTKNLAFKASFGTTLMLSAFSEF
>XP_005711880.1|268|2769
MPLLSSLLATETRQRSIHFVMLRASALFGLMMQRGASRTRHAPVKVALAASTAAAGGSTATGFVKSEEPMREDASTPITEEKPGSVVRSVGEQISIGGVLGFAAGYSIRKVGKAVLFLVGTEVCILQYMAYREWLTMDWRRLGRDLSPKFSKSAWQGIVEILVYKMPFSAAFSGDWTTNSLLVPDIAVIGEIRYDRSFGHIAEKSPLPGCGPHPIPPRRRISLSTGRYAALTPRNSARDSPTGLSSWVGHQHGGAHDVATRRSPGRTG
>XP_005718104.1|146|2769
MSRLLSLHFAPPPSRLPLRLATSPRRLRVSRPLCDTSAAHLSHTLRATLQSATGSQLGMGSLLGFAIGYSAKRVGQLLLVIAGMQIVAVQLMARRQWLVVDWDRVAEDLAPRIKSDRVDWMLDVVKFRVPFAGALVAGCYAGFRWT
>XP_003292723.1|221|5786
MFSSAKIFQRLNTKGVFINKSTSNFTKSFFSSTTSSGNKNYSSSNKGFRFNSNNSNNNNSNNNNRFKVPFIVGSSSAFLSIIGGVSSSVVSCETVTEVTKNVVIPEEEYQEINKVKRKNQVQAVAGLTSLGGTLGYCAGLATKKIGTFVLFIVGSIFIAIQILSYKGYLNVNWDKVNTQHSPKFTKEKRQKFYRTFYKLLTHNLPFKVGFGGGFVLGFKHG
>XP_001874810.1|196|486041
MSFTLTRQCRPSVFRFHALRAFHSTPKASRLGLPARNASSSNFVKVAAATSLGVGLSFTTKPTIYCDGEALPKSQVYLPDLPPPPASSLSLYELGFGTVAGLCAGVFVKKGAKALAVVLGGVFVLLQYMASTSVVRIDWGRVSSRFGEMFYRRDGTGTKKPPTVSSIWNTLIDFLTADFQPRASFIVGFALGIRVG
>XP_002078260.1|121|7240
MNNLSQRSPYSQIGMGAAGGFLTGFVLLKASKIMAVAAGGTILALELAWQAGLVNLEVLKTFSQPEQDQSRGQLQVREMSLEAVNLSRVQELGDKARKACATSGRLGVAFLGGFLLGFGWA
>XP_002078899.1|156|7240
MTNYSEIFKKVFSDIGQRSAYSQMLIGVSSGWVTGYTTMKIGKFAAFAVGGSIILLEIAHQEGLVKINWSKLDKSVDKLADKVEASLGREKNWKDKTERYVDNQLDRAESLLTRNGKKVAKWYTKLIGDEEGPKVNDLHIFLASFFGGVALGIATG
>XP_002178740.1|123|556484
MTEKNDVIEDIIEKAKPIFGNMTFGAVMGYCSGIALQKVGKALAVIVGIGFVGLQTAASMGYIVVDWEKIRVSVVSSIDQNKDGFFTADDAKIFWQKFKKLMVHRVPSAGGFSLGFLYGVRSG
>XP_002180947.1|197|556484
MSGFVGSTLSLARQLVTPRRASSWMLFAGVCGSTAPVATVLCEAPKENLLPKDKNGNVEWSRIPSHLTDSAFWDTLAKSTGSSIQDAIDSGVPTQLSYGFVSGYCSGMALKKVGRAAAVVLGLGFVTLQTLSYQGYIQVDHVKMKKQVLDFFDFNEDGKIDGKDRSVATQKVMEVLQFNLPAGGGFGAGFIGGLRSG
>XP_005644834.1|238|574566
MNGIKALPGSAVVRSPHLGRSTSPSSCRPTRKFRPLYKVQGSTSEERRSLKSCSLLGGDGGGGSGGSNFRYSVSEDDDGGARFYKAFNLMVLFAFVSGLSPSAAHALSLRKKKKKPINRSIDQYSERLVTLAWPIAQNLGFSGAIGFATAFALKAVGSALAIAFGALFVLIQGAAYLGYIEVKWTEVHKEVIRRLDVNQDGKFDASDFKSLVASGLAVLSEGVPSVGGFLAGFALGLR
>NP_609362.1|156|7227
MTNYSEIFKKVFNDIGQRSAYSQMLIGVSSGWVTGYTTMKIGKFAAFAVGGSIILLEIAHQEGLIKINWSKLDKSVDKLADKVEASLGREKNWKDKTERYVDNQLDRAESLLTRNGKKVAKWYTKLIGDEEGPKVNDLHIFLASFFGGVALGIATG
>NP_608949.2|131|7227
MSDLPVVKSTMNSLSQRSPYSQIGMGAAGGFLTGFVLLKASKIMAVAAGGTILALELAWQAGLVQLDVLKTFSQLEQDQSRGQLEVREISLEPVNLNRVQELGDKARKACATSGRLCVAFLGGFLLGFGWA
>XP_002489903.1|178|644223
MFKHLRAGLAKPKLQWASSFQRRLFTPTTSYSKPLGVVLGAASSVCLMDKIIKNETFKTGTTPVGSRVGQVIEPTKESSPRLDGAFGGALNYQQLAIGSFVGLGVGFVVGKLSSVLVFVTLSGYLLLQFLASRNIITIPYNRVVQLGSETINLKELVFEKPSFNLSFLVSFLIAAYNA
>XP_001490559.1|155|9796
MATRNPPPQEYESDDDSYEVLDLTEYARRHHWWNRVFGHSSGPMVEKYSVATQIVMGGVTGWCAGFLFQKVGKLAATAVGGGFLLLQIASHSGYVQIDWKRVEKDVNKAKRQIKKRANKAAPEINNIIEEATEFVKQNIVISSGFVGGFLLGLAS
>XP_001498914.1|189|9796
METSAPRAGSQLAATTARHSASYRAEPLRLSSRDELAEMAASAQGNFEGNFDSLDLAEFAKKQPWWRKLFGQESGPSAEKYSVATQLLIGGVTGWCTGFIFQKVGKLAATAVGGGFFLLQLANHTGYIKVDWQRVEKDMKKAKEQLKIRKSNQIPTEVKSKAEEVVSFVKKNVIVTGGFFGGFLLGMAS
>XP_001963067.1|156|7217
MSNYSEVLKSVFSDISRRSAYSQMLIGVSSGWATGFTTMKIGKFAAFAVGGSIILLEIAHQEGLIKINWSKLDKSVDRLADKVESSLGREKNWKDKTERYVDNQLDKAESLLTRKGKKVAKWYTKLIGDEEGPKVNDLHIFLASFFGGVALGIATG
>XP_001020375.1|131|5911
MSTQDNKQQIEKQVDKFTNALVPVAKEFTAGSVFGFCAGYFSRNAVKYAAFVTGGAFIFLQILSHKGYITMNMDKIEEDLKNAADLDGDGKLTTNDAKVGLKKLLSIIGDKVPNAAGFVAAYFLGLSGKLL
>XP_001011173.1|135|5911
MTDNKDDSAVKQALSKYMEFYNLHKQATAQELTLGTVFGYCSGAFTRRMARVGTFISGGLFVTAQLLSFQGYVNVEWNKMEQDAIKALDQNGDNKIDMQDFKIMYDKYLSTLQYRLPSSTGFAAGFLLGWRGKLI
>XP_001969426.1|156|7220
MTNYSEFLKKVFSDIGQRSAYSQMLIGVSSGWVTGYTTMKIGKFAAFAVGGSIILLEIAHQEGLIKINWSKLDKSVDKLADKVEASLGREKNWKDKTERYVDNQLDRAESLLTRNSKKVAKWYTKLIGDEEGPKVNDLHIFLASFFGGVALGIATG
>NP_594865.1|147|284812
MNCLLLGRGFLHRFHPFRPVLCEDSASAATTITSQFKLNYRQIFIGSSLGLAAGFALGKLGRLFIVACSAVFATIAYINSKGLIRINWPQLQQQVIGPTEQYTGFHFPSSGRFNTQSTFPTIRNWICTNPNFKLSFFSAMYVGFVSS
>XP_005779642.1|158|280463
MLTRTLLLLAASLTHGLVLTPNQCPSSPLLRLRGGKAKPAPPPPSFKVKSNAAAASVGGLLGYCTGKAARSASNAAAVSVGACIALLGALNSRGYLTMNYTKMERDLMSLLDLNKDGEFDREDYDFLTKKFVRLLSDNGVGSATGFTAGFWKGFSTSD
>XP_001624805.1|155|45351
MSDPESDKEDSQEEPYEIIETPGARQQDLLRDLMSMDLGNRTTIQQIGIGGATGWFAGYMCKKIGKLTISAIGGGILILQIAHKTGYININWKKVEKDYNKVSRHVEREVYKVAQGNSSTEQRIVGTGRQIFDYAKRNMAAASGFAGGFLIGMAF
>XP_003250006.1|200|7460
MPKVYKNTIKSGTTKLFKRVKMSLPVTKKNKDNANKEELNISKHAESMIDKILGDVNKKSTTKQIIIGTTSGWLTGFITIKIGKITAFAVGGGIIMLQIAAHQGYIKINWDKIQKKAEKITDKVEETVTGEGPKFLDKVERYVDKKLDKAEQLLKNGESRTRRWYHSITGDTSFKPTEFHFFLSYFVGGFALGIVSGKLI
>XP_001390312.1|175|425011
MAFLLSRTTTTLLGTGLGVGLSLSLYPLSPFRAPPMQCQYTAPYYRPESQTSPDSGWAMDAQDPLLRKQGTTRNSHHTTGGGILTASNMRQVSLGSVLGLVVGVGLRAFSRVLVVLLGMGIVAVEWAAARGYNLLPVNTLQKYFKRVDLQKTVSHHIPFKISFGATMGLAAFAQF
>XP_002014410.1|157|7234
MDDYSRIVKNTFSNISHRSAYSQMIIGVTSGWATGFATMKIGKFAAFAIGGGIILMEIAHQEGIIKVNWPRLTKGVSSIANKVESSIQGREMTWADKTERYVDDKMGKAEGLLKSNSKKVRKWYTKLIGDEDGPKVNELHIFTAAFFGGVALGIATG
>XP_002021684.1|132|7234
MPISNCLNSALEGFSRLSPYTQIAIGAGTGFVTGYVLLKASQTVAVVAGASILVAQLAIQAGVIKTSSVETIVPQRNQSNQGRAVRVLPTVPNPQSSEARMEQLTKVYEIVAGSSRLFVAMFGGFLVGFGLA
>XP_002021685.1|124|7234
MSITFDGFGKQSPYCQIGIGAGTGLVIGYVFFKASKSVAIAAGASILIVQLAMESGLVNFEVETIVMHGHQLNPNNIHVMPSIASSHSWEAIKEQLTKARDFLAGSQRLCVAMLGGFLVGFGLA
>NP_009394.1|198|559292
MTLAFNMQRLVFRNLNVGKRMFKNVPLWRFNVANKLGKPLTRSVGLGGAGIVAGGFYLMNRQPSKLIFNDSLGAAVKQQGPLEPTVGNSTAITEERRNKISSHKQMFLGSLFGVVLGVTVAKISILFMYVGITSMLLCEWLRYKGWIRINLKNIKSVIVLKDVDLKKLLIDGLLGTEYMGFKVFFTLSFVLASLNANK
>XP_001527963.1|234|379508
MFRPQIFETLLARSIASKRTLSLLLPTNRAAPTNTLPATIRSISTIPTTTPTRARASARTIAIAKAAYRSRYGQQQEGSSRTSVFKLLFASAGASFLLMSSLSRTIYNDAVATAHNQPILTPRQQVSNDVKVNPAGYTESRFNGALNYQELTLGSVTGLFLGIILGKLSQVFLFVSLSSFFLLEFLENRNIITIPWNYIFTIGKERVDVKQLLFDKPSFKISFVLSLIIAAYNV
>XP_001691730.1|233|3055
MAARVPGLSSRGLTRRYQGAWMTGVAPVVRNARPLTSLSAVLGGGGGSGGGNGRGGNSGGRGGPEQGPSGGSGWGRTAAFALAGGMLFTAEASWAAKKTEPAKAASPAKDEMTVDKVTDMLWNLAGPILTNLGFSGCVGAAAGIALKKVGQFMAVCVGLLFLMVQGLAYTGFITVNWTHVHSTVSNVLDVNKDGKLDANDFKHIVNNGLGVLSQGVPSVGGFLGGFLLAIKQF
>XP_001732260.1|221|425265
MAMNMFRRVPFSLPIISQAARLSSPVRLSIRPTACSFRSFSMAANVPRVSASARSGFIASTGILAGGSLLLTSAWFGYSSKPAECEPTDLPAPAINASSGNTSNPKSIVNLYQLSFGTVCGLCAGIFIKKGLKVIAFLLGGVYILMQYLASKRMIRVDWSSLKNTYTSSVNRLAGPADTSKSNFEQMPLVRIWKRTVDFLTADFQERATFIAGLVLGLRLG
>XP_003191236.1|215|367775
MSFRPTLFTSFLHSHGPSPSSLRPLVRSFHRPTFSPRAIALSHPPPSARARSISPLGLGIAASLTLTTLSLTLPTRRTQCMSGTTAGIVNAPHVAGESRTALGGKRPKSIVSAYELSFGAVCGICAGIFIKKGAKAIAFLLGGAFVFLQSYIQVDWAKIGSRYDSAFGTKTHTGAHKGPTIGRLWARLVDFLTADFQRMFSFPLSHYNRSGADRC
>XP_757667.1|214|237631
MRLPQQVRTYYAKRIDPRTRFQATSRTVQARIMSASTPGSYSTVRMGLMLAGGSLIAAAGLSAFTSSTVQCESARPYATPSVPINVSTKADTTTVSTEPQSIVNVYQLSFGTICGICAGVFIKKGLKLIAFILGGCYILLQYLNSQQLIKVNWSAINSRYDKLVGSAAGPDQNAKGFQRSTAQTIWKRTTNFLVADFQPRATFMAGLLLGLRLG
>XP_316939.3|139|180454
MSDGKVKKDATNKEIINMSDAAGYLDRFVGDVSKKSATKQILIGAGSGWATGYITMKVGKMAAIAVGGGIILLQMANQQGIISIDWNKVQKKVDKVTDKVEEAVTGQGPSWADKVLKVAKENSFLATGFLGGFLIGIAS
>XP_005234561.1|171|8954
MCSSAWKSGQHHKGAIRIGDRQMFEEHESDDDSYEVLDLTEYARRHHWWNRVFGRNSGPIVEKYSVATQIVMGGVTGWCAGFLFQKVGKLAATAVGGGFLLLQIASHSGYVQVDWKRVEKDVNKAKKQLKKRANKAAPEINTLIEESTEFIKQNIVVSGGFVGGFLLGLAS
>XP_005237954.1|171|8954
MARPGAAVGGRGASRPGTEPLRAPAGAKEDLLNVLDLAEYTKNRPWWRKVFAPSSGSSAEKYNVATQLVIGGVTGWCTGFIFQKVGKLAATAVGGGFFLLQIANHTGYIKVDWKLVERDVNKAKQQLKFHSSGNKMSPEVKSRVDEVIIFLKKNVILTGGFAGGFLLGMVS
>NP_001263292.1|156|9031
MAARRPRTAPEHESDDDSYEVLDLTEYARRHHWWNRLFGRNSGPIVEKYSVATQIVMGGVTGWCAGFLFQKVGKLAATAVGGGFLLLQIASHSGYVQVDWKRVEKDVNKAKKQLKKRANKAAPEINTLIEESTEFIKQNIVVSSGFVGGFLLGLAS
>XP_420194.1|152|9031
MAASGGGKKEDAFNVLDLAEYTKSRPWWKKVFAPSSGSSAEKYNVATQLVIGGVTGWCTGFIFQKVGKLAATAVGGGFFLLQIANHTGYIKVDWKLVERDVNKAKQQLKFHSSSNKMSPEVKSKVDEVIVFLKKNVILTGGFAGGFLLGMAS
>NP_001156244.1|186|7029
MAPSAAVSKRDDGPSTSDDFDLEKTAEEAKSLIEKIVRDVGKKSATRQLIFGSASGWATGFIMMKLGKAAAFTVGSGILALQLANSSGYININWDKLTRGVERVAEQVEGSTSDKKQGLLKKVGRFVDKKLDKAEDLLRKKERKAKRWFNRISGDEDEFVFEEIHVFLASYLIGLFLGISCGIVAR
>XP_642517.1|226|352472
MFNTSKFLQKTMVLNNNGLLKLNSSLLFKNNINQINKSFFGSISCINNNNFKNDYEKNNNNNNNNNKNQNENNNKFLLPGVLISGFTILSGLTATTVSCDTINKDKDATVVTHHVEIKNVPTTTQKIQKVAGVTTMGGALGYCCGIATRKIGTMVLVFVGAIFIVVQLLSSKGYIVVKWDKVSEEHSPKFTKEKRRQYIRSFYNLLTSNLPFKVGFGSGFLLGFKQ
>XP_007056296.1|153|8469
MCIFIFTAKKEDSCEVLDLAEYTKNQPWWRKLFGRSSGSSAEKYNVATQLVIGGVTGWCTGFIFQKVGKVAATAVGGGFFLLQIANHTGYIKVDWKLVEQDVSKAKEQLKFHSSGSKLTPEVKSRVDEVITFLKKNVILTGGFAGGFLLGMSS
>XP_007064549.1|257|8469
MVIFKMLDLCNEEQILTIARQKKTQLKEQKFDSVNLRPAVEGKDKASSLSEETEDASSCLAKLKTKFNSKYFLNTLKEFKQYSDLLIVEEIFITDMQKRITYINFYFYFFKEHDSEDDSYEVLDLTDYARRHHWWNRVFGRNSGPIVEKYSVATQIVMGGVTGWCAGFLFQKVGKLAATAVGGGFLLLQIASHSGYVQVDWKRVEKDVNKAKRQIKKRANRAAPEISTLIEESTEFIKQNIVVSSGFVGGFLLGLAS
>NP_082334.1|155|10090
MASRNPPPQDYESDDESYEVLDLTEYARRHHWWNRVFGHSSGPMVEKYSVATQIVMGGVTGWCAGFLFQKVGKLAATAVGGGFLLLQVASHSGYVQIDWKRVEKDVNKAKRQIKKRANKAAPEINNIIEEATDFIKQNIVISSGFVGGFLLGLAS
>NP_080402.3|151|10090
MAANSQGNFDGKFEALDLAELTKKQPWWRKLFGQESGPSAEKYSVATQLVIGGVTGWCTGFVFQKVGKLAATAVGGGFFLLQLANHTGYIKVDWQRVEKDMKKAKEQLKIRKNKQIPTEVKSKAEEVVSFVKKNVLVTGGFFGGFLLGMAS
>XP_002089057.1|156|7245
MTNYSELLKKVFSDIGQRSAYSQMLIGVSSGWVTGYTTMKIGKFAAFAVGGSIILLEIAHQEGLIKINWTKLDKSVDKLADKVEASLGREKNWKDKTERYVDNQLDRAESLLTRNSKKVAKWYTKLIGDEEGPKVNDLHIFLASFFGGVALGIATG
>XP_002089192.1|122|7245
MNSLSQSSPYSQIGMGAAGGFLTGFVLLKASKMVAVAAGGTILAIELAWQAGLVRLDVVKTLSQLEQDQHRVQQLPVREMSLERVNLNRVQELGDKARKACATSGRLCVAFLGGFLLGFGWA
>XP_003375579.1|452|6334
MLYSIFSQIITGYCGTKYGKMIALAVGGSLIIFLMALQRKGGVLDFDALDEKAKEALDMMEERLRQNNANLSKLVEKHFYNFFEMDILNKLVSFPLKMVATAGVALVLYVLMVRQRQQRRMCWLRNKTVLITGASSGLGEALARQFYLQGCKVILAARSLNKLHKNCEVLVQKESSAVKNRIRLHEPQCYAVDLANPNSIESFVEEVVERNPVIDVIVNNAGISVRSCALDTTMQVHRLLMEVNYFGHIAVTQAILNRDVKSKSVVCISSVQGRIAIPHRSAYAASKHAFQAYFDCLRAEVAHRGLQVLLVSPGYIRTQLSANALDGTGVAQNVVDRNTETGMMPDWVACRILKALVNNEQELILASWATMAGEDFLLWQSASSHILVLATGSNIRLMATRRTWALDGTFKVVPQWYQKLFPIHTFLAGKLLPAVYCLCTDKDLTSILIHKQ
>XP_003368753.1|150|6334
MVWVQLPDCMLHFKIPLGTRVKCVHFLSITGYCGTKYGKMIALAVGGSLIIFLMALQRKGGVLDFDALDEKAKEALDMMEERLRQNNANLSKWAAFALACCWDLAVLDVNLKMFLFVYEHSFCFQGCDGAFLSSTAKLCYQSQHSYLLVR
>XP_845536.1|149|999953
MSAPRVNTKTSAGKKNQGESSSTKNDDNREAFVSRMLSFWPKVTQEIGVSSILGAAVGVTSRRLTSDALYGTGLAFIVLQFLNFFGYIQINWKKVEIDAGKVLDQNGDNKLNQLDLKALMQRFILYVGQGVGDIGGFVTGFYFGARYLA
>XP_001366437.1|155|13616
MATRNPRPTEHDSDDDSYEVLDLTEYARRHHWWNRVFGHSSGPIVEKYSVATQIVMGGVTGWCAGFLFQKVGKLAATAVGGGFLLLQIASHSGYVQVDWKRVEKDVNKAKRQIKRRANKAAPEINTIIEESTEFIKQNIVVSSGFVGGFLLGLAS
>XP_001368882.2|148|13616
MSLAKFDGNFDSLDLAEFAKKQPWWRKLFGQESGPSAEKYSVATQLLIGGVTGWCTGFIFQKVGKLAATAVGGGFFLLQIANHTGYIKVDWQRVEKDMKKAKEQLKIRRSNQLPTEVKSKAEEVVSFVKKNVLVTGGFFGGFLLGMAS
>NP_001089315.1|151|8355
MAARREPSSDDESYEVLDLTDYARRHHWWNRLFGRNSGPLTEKYSVATQIVIGGVSGWCAGFLFQKVGKLAATAVGGGFLLLQIASHGGYIQVDWKRVEKDVNNAKRKIKKEANKSAPEINTLIEESTDFVKKNIVVSGGFVGGFLLGLAS
>NP_001086519.1|188|8355
MSKKSTNIFTCSGAQHKWIQVVNIDGNIFSIYVCFFVCFFFYLEPSSDDESYEVLDLTEYARRHHWWNRLFGRNSGPLTEKYSVATQIVIGGVSGWCAGFLFQKVGKLAATAVGGGFLLLQIASHGGYIQIDWKRVEKDVNKAKRKIKKEANKTPEINTVIEKSTDFFKKNIVVSGGFVGGFLIGLAS
>NP_776763.1|190|9913
METSTQRTGSHLAQTAAARHSASSRGEAARVSSRDELAEMAAASQGNFEGKFESLDLAELAKKQPWWRTLFGQESGPSAEKYSVATQLLIGGVTGWCTGFIFQKVGKLAATAVGGGFFLLQLANHTGYIKVDWQRVEKDMKKAKEQLKIRKSNQIPTEVKSKAEEVVSFVKKNVLVTGGFFGGFLLGMAS
>NP_001098452.1|155|9913
MATRNPPPQEYESDDDSYEVLDLTEYARRHHWWNRVFGHSSGPMVEKYSVATQIVMGGVSGWCAGFLFQKVGKLAATAVGGGFLLLQIASHSGYVQIDWKRVEKDVNKAKRQVKKRANKAAPEINNIIEEATEFVKQNIVISSGFVGGFLLGLAS
>XP_006943728.1|170|9685
MATRNPPPQEYESDDESYEVLDLTDYARRHHWWNRVFGHSSGPMVEKYSVATQIVMGGVTGWCAGFLFQKVGKLAATAVGGGFLLLQKVDLVGLKWQTVSPEIASHSGYVQIDWKRVEKDVNKAKRQIKKRANKAAPEINNIIEEATEFIKQNIVISSGFVGGFLLGLAS
>XP_004001104.1|190|9685
METSGPRAGSPLAAATAARHSVSYRAKPLRLSSRDELAEMAASSQGNFERNFESLDLAEFAKKQPWWRKLFGQESGPSAEKYSVATQLVIGGVTGWCTGFIFQKVGKLAATAVGGGFFLLQLANHTGYIKIDWQRVEKDMKKAKEQLKIRKSSQIPSEVKSKAEEVVSFVKKNILVTGGFFGGFLLGMAS
>XP_455447.1|168|284590
MFRTAARNLGVPLRRSVYVGFSGSLLVGGGSLLHSMQPSSYIMNDSIVDVKQRTNLPQELGLPSRVDISSKQRRVNYRQMCYGSILGLVFGVIFGKISSLLVFITGVGFVGLQFLQNRGVISSDSTRSLSKYVVTIGRERIDLNTLIWDKPSFKVSFILTFVLAALNV
>NP_001005954.1|147|7955
MSEKESFDVLELAEKVKDQNKRWWNKMFGKNSSGPAAEKYSVATQLAIGRVSGWCAGYLFQKVGKVAASAVGGGFFLLQIAHHTGYIKIDWKRVEHDVNKAKKQLKLNSDKPPKEVTTKFNEVQLFVKNNIVLTGGFAGGFLLGLAS
>NP_001002711.2|152|7955
MADRGEDAESEDELYEVVNITDYARRHQWWSRVFGNSTGPIAEKYSVASQIMMGGVSGWCAGYLFQRVGKLVATAVGGGFLLLQIANHSGYVQVDWRKVEKDVNKAKKHLKKNAKKAAPELNTFIEDSTEFVKRNIVISGGFVGGFLLGLAS
>XP_003347198.1|150|771870
MATRIACRAAFRRNVVPVTLGLTTTFALASRQQPLKLDAFSSQQSRSLHSQKDNEKEWLSPETVKQLSSGSLSGFATGLLISVFSKTLVLLAGVGMVLVQVASRYGINLVDMLHLRNRVNSSKILKALQHKVAFKLAFGITFALSAFMSF
>XP_002116417.1|112|10228
MSEIVPADSNDDDYAISTINIGSVGSQVAVGGVSGWCIGHVCKRVGILAATTLGGGLLALKIASDRGYIKINWGRVNTDLQRAADRLKEATNNQEISSSQAMEEMKTKVCYK
>XP_445296.1|195|284593
MLLLGRFTGVGARRLFSMNAMRPLRSAMPMAWRRSGNVGLKTAFMGLAFAAPFSVSMLTPSRTIYNDTAVDIGANVLKQTGLSQAEVEVVKGERKVRLDYRGLCLGSILGVGAGVIIGKISGVLAYFTVFAFLVLQWMKNRGLIDKNSSQLRGLYRVAKVGFVDEEGNARFVNSENLCFKLSFLLTFLLAAVNTQ
>XP_005500600.1|184|8932
MDVTLFQSCRLEIFRCCKTVLTRKAWKSPSTEPLQVPAGAKEDTFNVLDLAEYTKNRPWWRKIFAPNSGSSAEKYNVATQLVIGGVTGWCTGFIFQKVGKLAATAVGGGFFLLQIANHTGYIKVDWKLVERDVNKAKQQLKFHSSGNKMSPEVKSKVDEVIIFMKKNVILTGGFAGGFLLGMAS
>XP_005501792.1|290|8932
MVKNSGMCVPVWKSGQQQKEAAGVESHRRLKYLQAGHTALTRQEGCKGTQGCLAWVCGTPRWDPKQVQGVLPKMLQRLVDWVTLDEMCGNIFKENNIPPSSVPYYDLIIMMGNIVKGVVVGHVKAQHPMSESHQLQDELRFNRQEHESDDDSYEVLDLTEYARRHHWWNRVFGRNSGPIVEKYSVATQIVMGGVTGWCAGFLFQKVGKLAATAVGGGFLLLQIASHSGYVQVDWKRVEKDVNKAKKQLKKRANKAAPEINTLIEESTEFIKQNIVVSSGFVGGFLLGLAS
>XP_499617.1|174|4952
MFRIARTRLMPGLLGLTTATVGLSMASSLHMPRIYADGLQQHPVSQQQVINNVNRDVERVSQQVEQVGKKVDYQQLTIGSFVGLISGVVIGKFSKILVWVLGGAGLLIQFLKSRGIVESNPLTSKSFREGVYHKLKGVAMVLGLDETDYQELIKDKPSFNVAFFLSFLVAAWNI
>XP_001484327.1|186|294746
MNAAFILSRAAFFRTSARSFSRSISMAVGARPTLRSLPLMLGAAGSVMMVNTSMLKKSPILNDVAQLNQGSIRSQLNDNLAFNGKEVAPKQSWLQQHVNYQELCIGSITGLFLGIIAGKLSSAIVFLTLAGYFLTQFLESRGIVTIPWRKVVSVGKEKIDVKSLVLEQSSFKVPFVLTFLIAAYNV
>XP_002929845.1|155|9646
MATRNPPPQEYESDDESYEVLDLTEYARRHHWWNRVFGHSSGPMVEKYSVATQIVMGGVTGWCAGFLFQKVGKLAATAVGGGFLLLQIASHSGYVQIDWKRVEKDVNKAKRQIKKRANKAAPEINNIIEEATEFIKQNIVISSGFVGGFLLGLAS
>XP_002930299.1|184|9646
XXXXXXXXAVTARHSASYRAETLRVSSRDELAEMAASSQGNFEGNFESLDLAEFAKKQPWWRKLFGQESGPSAEKYSVATQLLIGGVTGWCTGFIFQKLGKLAATAVGGGFFLLQLAHHTGYIKVDWQRVEKDMKKAKEQLKIRKSNQIPTEVKSKAEEVVSFVKKNVLVTGGFFGGFLLGMAS
>XP_005871653.1|155|109478
MATRNPPPQDYESDDDSYEVLDLTEYARRHHWWNRVFGHSSGPMVEKYSVATQIVMGGVTGWCAGFLFQKVGKLAATAVGGGFLLLQIASHSGYVQIDWKKVEKGVNKAKRQIKKRANKAAPEINNIIDEATEFVKQNIVISSGFVGGFLLGLAS
>XP_005874690.1|192|109478
MGRGGGSSSRQRGPPSSTAAVGMETSDPQASAQPSRVSSRDQLAGLSVSSQGHFDSLDLAELAKKQQWWHKLFGQESGPATERYSMAAQLIIGGVTGWCTGFIFQKVGKLAATAVGGGFLLLQLANHAEYIKIDWQQVEKDMKKAKEQLKGQRSTQFPMEVKSKAEEIVLFVKTNIMLAGGFLGGFLLGMYS
>XP_005885076.1|151|109478
MFLFTIFILVGHFESLDLAEYAKKQPWWRKLFGQETGPSAEKYSVATQLLIGGVTGWCTGFIFQKVGKLAATAVGGGFFLLQIANHTGYIKIDWQRVEKDMKKAKEQLKIRKSNHLPTEVKSKAEEVVLFVKKNVLVTGGFFGGFLLGMAS
>XP_003808418.1|155|9597
MATRNPPPQDYESDDDSYEVLDLTEYARRHQWWNRVFGHSSGPMVEKYSVATQIVMGGVTGWCAGFLFQKVGKLAATAVGGGFLLLQIASHSGYVQIDWKRVEKDVNKAKRQIKKRANKAAPEINNLIEEATEFIKQNIVISSGFVGGFLLGLAS
>XP_003810006.1|189|9597
METSAPRAGSQVVATTARHSAAYRADPLRVSSRDKLTEMAASSQGNFEGNFESLDLAEFAKKQPWWRKLFGQESGPSAEKYSVATQLFIGGVTGWCTGFIFQKVGKLAATAVGGGFFLLQLANHTGYIKVDWQRVEKDMKKAKEQLKIRKSNQIPTEVRSKAEEVVSFVKKNVLVTGGFFGGFLLGMAS
>XP_007081659.1|111|74533
LSWCAGFLFQKVGKLAATAVGGGFLLLQKVDLVGLKWQTVSPEIASHSGYVQIDWKRVEKDVNKAKRQIKKRANKAAPEINNIIEEATEFIKQNIVISSGFVGGFLLGLAS
>XP_007089032.1|155|74533
MDVRSRSLPAGNFERNFESLDLAEFAKKQPWWRKLFGQESGPSAEKYSVATQLLIGGVTGWCTGFIFQKVGKLAATAVGGGFFLLQLANHTGYIKIDWQRVEKDMKKAKEQLKIRKSSQIPSEVKSKAEEVVSFVKKNVLVTGGFFGGFLLGMAS
>XP_006632718.1|149|7918
MAEKKGKGEETFDVMDLAEYAKRQRWWNRVFGKNSGPIAEKYSVATQLAIGGVTGWCAGFLFKKVGKLAASAVGGGFFLLQIANHTGYIKVDWKRVEQDVNKAKKQLKLNAEKPPKEVRTKVDEVTTFVKKNIVLTGGFAGGFLIGLAS
>XP_006638998.1|150|7918
MADCREDSDDDSYEVVDLSDYARRHQWWSRVFGQNSGPIAEKYSVATQIMMGGVTGWCAGYLFQRVGKIAATAVGGGFLLLQIANHSGYVQVDWKKVEKDVNKAKKHLKKKANKAAPEINSFIEESTEFVKKNIVLSSGFVGGFLLGLAS
>XP_001542824.1|148|339724
MTAPFLTRFLTPAARPFLFAAPLGLSLSLALPKQQPILCDFAGPFATTSHSHYSSSPVPKTKCGIHSRGGINENTVRQLSLGSVLGLLAGLGLRIFSRALVFALGLTVLGVEWAASKGYNVVPTRWLREHVRSANLQRFLTENVPFKV
>NP_496404.1|138|6239
MVDLSKNDGGSGKAGKGVSDAIDTVLYYVVDLKKQQPMVQLGVGAGFGTVTGYFVTKGGRLVAATVGISFLLAQFAIHKGYITLNESKIERDMKNLHKSVMNKVSGKKVINISDSFVSEYRWILGGFAAGMLIGFSVA
>XP_004871590.1|155|10181
MASRNPPPQEYESDDDSYEVLDLTEYARRHHWWNRVFGHRSGPMVEKYSVATQIAMGGVTGWCAGFLFQKVGKLAATAVGGGFLLLQIASHSGYVQIDWKRVEKDVNKAKRQIKKRANKAAPEINNVIEEATEFIKQNIVISSGFVGGFLLGLAS
>XP_004875241.1|189|10181
METSVSRAGSQLAAKAVRHPASGRDEPARVASREELAEMAASSQGNFEGKFEALDLAEFAKKQPWWRKIFGQESGPSAEKYSVATQLLIGGVTGWCTGFIFQKVGKLAATAVGGGFFLLQLANHTGYIKVDWQRVETDMKKAKEQLKIRKSNQITTEVKSKAEEVVSFVKKNVVVTGGFFGGFLLGMAS
>XP_004834563.1|150|10181
MASQKPPPQEYESDDDSYQVLNLTEYARRHHWWNRSGPMVEKYSVATQIVMGGVTGWCAGFLFQKVGKLAATAVGGDFLLLQIASHSGYVQIDCKRVEKDVNKAKRQIKKRANRAAPELNNVIEEATEFIKQNIMISSGFVGGFLLSLAS
>XP_002364400.1|184|508771
MASSTPTQVNAAKPEELASSSSTLSPISSPPSSQGENESFFTRLSKNLSSYTLACKNVSNFSDWMQLNNKYLGSSILYTDEIGTGLIFGYCAGYAVNRALRFGALLCGIGFISVQTLSHYGYIRVNWKQVEEDLMKPLDMNGDGKFDHEDITVIKNSFMRMLAQGLPSTAGLSVGLLCGLRASR
>XP_680993.1|164|227321
MASGLLTLSRTSAVGIGLGLGLSFSLLHSSPFRTAPMRCEYATPSIGSTGPGWTVSNQDPLRKQGAARESGIMTASNMRQVSMGSVLGLVVGVGLRAFSRVFVVLFGMGIILVEWAASKGYNILPTRQLQKYVKSVNLEKLISRNVPFKVTFGATMALAAFAQF
>XP_003135086.1|155|9823
MATRNPPPQDYESDDDSYEVLDLTEYARRHHWWNRVFGHSSGPMVEKYSVATQIVMGGVSGWCAGFLFQKVGKLAATAVGGGFLLLQIASHSGYVQIDWKRVEKDVNKAKRQIKKRANKAAPEINNIIEEATEFVKQNIVISSGFVGGFLLGLAS
>NP_998908.1|189|9823
METSSPRAGSQPAPTAARYFASCRAEPLRVSSRDQLAEMAAASQGNFEGNFESLDLAELAKKQPWWRKLFGQESGPSAEKYSVATQLLIGGVTGWCTGFIFQKVGKLAATAVGGGFFLLQLANHTGYIKVDWQRVEKDMKKAKEQLKIRKSNQIPTEVKSKAEEVVSFVKKNVLVTGGFFGGFLLGMAS
>XP_002378933.1|163|332952
MSFLLTRTSAVLGVGLGLSLSPLSPFRSAPMQCQYSAPYYRPESQASPDSGWTVDRNDPVLLKQGATKSGWLTASNMRQVSLGSVLGLVVGVGLRAFSRVLVVLLGMGVVFVEWAAAKGYNVIPVDRLQRLVKGVNLQKAVSQHKPFKISFGATMALAAFAQF
>XP_001992923.1|157|7222
MEGASKFLKGVLGDISTRSAYSQLLIGVSSGWATGYTTMKFGKFAAFAIGGSIILIEIAHQEGFIKVDWPKLTKGVDKLADKVEESISGRDQNWLDKTERYVDRKLDRVENTLKGKSNKVKKWYAKYIGDEDGPKINDLHIFLTAFVGGIALGIASG
>XP_001988202.1|122|7222
MSVLGTAVIKLSDHSPYVQIGVGAGGGLVTGLVLFRVSKLLAICVGGSILCVQLAMEVGVVSIKWDRVDTRQVVDATTRAIQRDPFRTPHINGTEIVESVKNLTTRLSVAFLAGFLLGFGCA
>XP_001259876.1|173|331117
MASGLLSGFARTSTVLGVGLGLSLSLHPLSPFRASPMQCQYSAPYYRVDSQTSSESGWTLDRNDPAIAKQGRTGPRTASGILTASNMRQVSLGSVLGLVVGVGLRAFSRALVVLLGMGIVLVEWAASKGYNILPVRTIQKYVKSVDVQKAVTQHMPFKMSFGATMALAAFAQF
>XP_004058740.1|191|9595
MGMETSATRAGSQVVATTARHSAAYRADPLRVSSRDKLTEMAASSQGNIEGNFESLDLTKFAKKQPWWRKLFGQESGPSAEKYSMATQLFIGGVTGWCTGFIFQKVGKLAATAVGGGFSLLQLANHTGYIKVDWQRVEKDMKKAKEPLKIRKSNQIPTEVRSKAEEVVSFVKKNVLVTGGFFGGFLLGMAS
>XP_004064086.1|155|9595
MATRNPPPQDCESDDDSYEVLDLTEYARRHQWWNRVFGHSSGPMVEKYSVATQIVMGGVTGWCAGFLFQKVGKLAATAVGGGFLLLQIASHSGYVQIDWKRVEKDVNKAKRQIKKRANKAAPEINNLIEEATEFIKQNIVISSGFVGGFLLGLAS
>NP_076423.2|189|9606
METSAPRAGSQVVATTARHSAAYRADPLRVSSRDKLTEMAASSQGNFEGNFESLDLAEFAKKQPWWRKLFGQESGPSAEKYSVATQLFIGGVTGWCTGFIFQKVGKLAATAVGGGFFLLQLANHTGYIKVDWQRVEKDMKKAKEQLKIRKSNQIPTEVRSKAEEVVSFVKKNVLVTGGFFGGFLLGMAS
>NP_776155.1|155|9606
MATRNPPPQDYESDDDSYEVLDLTEYARRHQWWNRVFGHSSGPMVEKYSVATQIVMGGVTGWCAGFLFQKVGKLAATAVGGGFLLLQIASHSGYVQIDWKRVEKDVNKAKRQIKKRANKAAPEINNLIEEATEFIKQNIVISSGFVGGFLLGLAS
>XP_004227142.1|146|7719
MAEAENNIVEEDSFEVLDLTELANRGNSLYERVLQNARNFATYQPASQIAIGGTGGLVVGYLFKKVGRVVASAVGGGLLIMQVAHQTGYVTINWRKVNRDANRAQRNLRDEHPAINSTISKIKEIFKSNAAVSVGFAGGFLMGMAT
>XP_005438754.1|181|345164
MFLKLYILYGPGGRDSQRSPAQPSPALSRGEGAAATRGSDDDSYEVLDLTEYARRHHWWNRVFGRNSGPIVEKYSVATQIVMGGVTGWCAGFLFQKVGKLAATAVGGGFLLLQIASHSGYVQVDWKRVEKDVNKAKKQLKKRANKAAPEINTLIEESTEFIKQNIVVSGGFVGGFLLGLAS
>XP_005440082.1|171|345164
MARPGAAVGGRGASRPGTEPLRVPAGAKEDLLNVLDLAEYTKNRPWWRKVFAPSSGSSAEKYNVATQLVIGGVTGWCTGFIFQKVGKLAATAVGGGFFLLQIANHTGYIKVDWKLVERDVNKAKQQLKFHSSGNKMSPEVKSRVDEVIIFLKKNVILTGGFAGGFLLGMVS
>NP_001028684.1|189|9615
METSAPRAGSQLAAMTARRSASYRAEAPRVSSRDGLADMAASSQGNFEGKLESLDLAEFAKKQPWWRKLFGQESGPSAEKYSVATQLLIGGVTGWCTGFIFQKVGKLAATAVGGGFFLLQLANHTGYIKVDWQRVEKDMKKAKEQLKIRKSSQIPTEVKSKAEEVVSFVKKNVLVTGGFFGGFLLGMAS
>XP_548961.2|155|9615
MATRNPPPQEYESDDESYEVLDLTEYARRHHWWNRVFGHSSGPMVEKYSVATQIVMGGVTGWCAGFLFQKVGKLAATAVGGGFLLLQIASHSGYVQIDWKRVEKDVNKAKRQIKKRANKAAPEINNIIEEATEFIKQNIVISSGFVGGFLLGLAS
>XP_003328684.2|390|418459
MTNCSGCLAGGSFLLLQRWKLNFGRRSEAALDSCPNVNLQAGFKLPAGDNPPDPQEELDAFLPIPTHPNQIQIPTTWNRFKYMESTSKYRCRFSVNLSSDSDMLTPIPLDHPNTKTHQKLDHQHPKKLPNNSTLDPKTIILKDQDLSLDTPRNHRISTKPVIQLNAALPPQTFDPQPQQPVELEPAEFTSLLSVRKLSFGTLTGTCAGVFIKNGLNFLTFLFGGGFVLLQFLHSSSLIKINWKMWAKQYEYKFWSAKEPPTKSIVTRFLDFLTSDIQYQSTFTVGFFLRLRIGGISYTLDFKIQTAWHIPQIIMPMRAVSRESHGGVIGGRVGDRDGGGRAEDGAGGGGVAVVARRLVSLHDQLQFGRATSESGGKRQVTLRGAATANCP
>XP_003333659.1|231|418459
MLAFPIIAPQICSLRSHLITQTPKLTRSSITNISRVSRQPVWSDSNCNRFLQSNKLRFQNDLKSYPTTRASIPRQSFSRTKTSVGILLAITGYQLTKPAIQLDAALPPPKFDNQPQQPIELEPEEFSSLLSVRKLSFGTLTGICAGVFVKKGLNFLAFLFGGGFVLLQYLHSSSLIKINWKTWANRYESKFWSAKEPPTKSIVARFLDFLTSDFQYRSTFTVGFFLGLRIG
>XP_001799623.1|159|321614
MSFLLPGLRRGLMVSTPLILSTPLLLQYRHSQRIRCDAADPISKIKNDLMGNYASEARTPVITESGAANPQAIRQVSMGSILGVLGGLGISVFSKPLAILIGLGIVVLQAIESRGIHIIPYSFLQRRFKQTNVRSLVRDNVAFKLSFGLTFALAAFAEF
>XP_005037333.1|320|59894
MSLSRHGPQYCVRFWAAQYTKNIELLERARKRATKMEKGLEGKEPRARRQKEECWPSPHGAGVRGDAGREPGASSPRGRRAAGGSRGIAVASSCGAFRHRRGPMCLGNARNIICRLQGVFFISRKRSGSVACTLQFKPLDYPVNAQTGSGIFTYIVNLLYNRENNFARIAFSFSDHDSDDDSYEVLDLTEYARRHHWWNRLFGRNSGPIVEKYSVATQIVMGGLTGWCAGFLFQKVGKLAATAVGGGFLLLQIASHSGYVQVDWKRVEKDVNKAKKQLKKRANKAAPEINTLIEESTEFIKQNIVVSSGFVGGFLLGLAS
>XP_005046104.1|193|59894
MAVPGGGAKDDTFNVLDLAEYTKNRPWWRKIFAPNSGSSAEKYNVATQLVIGGVTGWCTGFIFQKVGKLAATAVGGGFFLLQIANHTGYIKVDWNLVQRDMNKAKQQLKFHSSGNKMPPEVKSRVDEVRQLSGRVLEGQQKTGLTPELLRMFSCANTRREFMLDSEIGKIAKAVDVVYLELRKTFPIAFSWRG
>XP_809405.1|136|353153
MYKKKTQEEKHAARAVPHGLFKSTNVIGKLSMDIGVCGLMGTAVGVAAKRLTQDALYGAGIAVIALQSLSYLGYIQVNWKKVESEVTQALDHDGNGKIDAKDFHFYLNRFLKFAGNGISDLSAFAAGFFFGSRYLA
>XP_002433240.1|162|121224
MVESKGKKSAIDDILGDLSKYSALQQLALGTACGWFTGFITMKAGKLAALTFGGGILLFEIAHHKGYIKINWDKVMKTADDVIDKIDEEVSGKNSSAMDKISKYVDRKLDKAEDALRSNQRRVRKWYHAFINKNGHTGYNLQELHLFVASFTAGLAFGLATA
>XP_003036009.1|224|578458
MFAQSLFARQVCGASPQIFTKALPSAASRFVLTGQRQATRFSSALAQRPVTQQVANIRPTRFFAGAAGVVAAGLGLFAYSRPIFCEGGSPPPGSATPPPPAPADDHKDIPPPPTSTVSLYELSFGTVAGICAGVFVKKGAKMVAFALGGVFVLLQYLGQLSVIKVDWRAMGSRFENLFYKTDANGVKRAPTVGSCWTWIVDFLTADFQPRASFLAGFVLGIRLG
>XP_006111414.1|153|13735
MCILIFTAKKEESCKALDLAEYTKNQSWWRKLFGPSSGSSAEKYNVATQLVIGGVTGWCTGFIFQKVGKLAATAVGGGFFLLQIANHTGYIKVDWKLVEQDVNKAKEQLKFHSSGSKLTPEVKSRVDEVITFLKKNIILSGGFAGGFLLGMSS
>XP_006137997.1|194|13735
MKMEMNAQVFHLTRFPAFKILGGKAVQLLAFWEGQGRLDPAACGSSRQEHESDDDSYEVLDLTEYARRHHWWNRVFGRNSGPIVEKYSVATQIVMGGVTGWCAGFLFQKVGKLAATAVGGGFLLLQVASHSGYVQVDWKRVEKDVNKAKKQIKKRANRAAPEISTLIEEATEFIKQNIVVSSGFVGGFLLGLAS
>XP_004066643.1|157|8090
MATANHREGQDEPESEDEVYEVVDLTEYARRHQWWSRVFGSSSGPIAEKYSVATQLMMGGVTGWCAGYVFQRVGKIAATAIGGGFLLLQMANHSGYVQVDWKKVEKDVNKAKKHLKKKANKAAPEINTFIEEATDFIKRNIIVSSGFVGGFFLGLAS
>XP_004081656.1|151|8090
MANRSKELEDEIYDKVVDLTEYAKRQRWWNRLFGKNSGPIAEKYSVATQIAIGGASGWCAGYLFQKVGKVAATAVGGGLLLLQIANNSGYIQVDWKRVEKDVNKAKKQLKKETDRAAPELNTIFEKSTEFVKKNIVVTSGFVGGFLLGLAS
>XP_003775105.1|317|9305
MEEAWEAERLRGGHPAAGGPEAAAGPGCSRSQAKYAELQEHSVELEAERVQWHTQRRELNDELSKMRQDLEEGQLRLTALLQANREDRETCRQLQESYARCQLEIERWRKQSKEQQALVAAQLRPRPLAEGEPWVVSGVVANQARKLGRYSGQWSSSLRSPSVIARGLPNSEGKFDGNFDSLDLAEFAKKQPWWRKLFGQDSGPSAEKYSVATQLLIGGVTGWCTGFIFQKVGKLAATAVGGGFFLLQIANHTGYIKIDWQRVEKDMKKAKEQLKIRRSNQLPTEVKSKAEEVVSFVKKNVLVTGGFFGGFLLGMAS
>XP_003767015.1|145|9305
HDSDDDSYEVLDLTEYARRHHWWNRVFGHSSGPIVEKYSVATQIVMGGVTGWCAGFLFQKVGKLAATAVGGGFLLLQIASHSGYVQVDWKRVEKDVNKAKRQIKKRANKAAPEINTIIEESTEFIKQNIVVSSGFVGGFLLGLAS
>NP_001120476.1|151|8364
MAARREPSSDDESYEVLDLTEYARRHHWWNRLFGRNSGPLTEKYSVATQIVMGGVSGWCAGFLFQKVGKLAATAVGGGFLLLQIASHGGYIQIDWKRVEKDVNKAKRKIKKEANKSVPEINTLIEESTDFIKKNIVVSGGFVGGFLLGLAS
>XP_006171143.1|257|246437
MMYSYASEMDKSQFLSSTKRHKKRQLPSKATNSWLGDFILMATLQSGTATTMETNGSLSHCNVLRVYLRGNSTGGFLRSCVEEICGAIPTLGSVMSQFSHVTLMVSEYTMETGNFEGNFESLDLAEFAKKQPWWRKLFGQESGPSAEKYSVATQLLIGGVTGWCTGFIFQKVGKLAATAVGGGFFLLQLANHTGYIKVDWQRVEKDMKKAKEQLKIRKSNQIPTEVKSKAEEVVSFVKKNVLVTGGFFGGFLLGMAS
>XP_006148943.1|263|246437
MESDWPFEPLIRWHFFLGWALRCGEIDVPPRPPLFDGIPQFRCLPLGQVFLDHQTPIGKKNQLLTPDASTLVNSGNMGFSDDDGVKVKPEKLRGLFQGQMAATGNFTSPYHAGCVNHYYESDDDSYEVLDLTEYARRHHWWNRVFGHSSGPMVEKYSVATQIVMGGVTGWCAGFLFQKVGKLAATAVGGGFLLLQIASHSGYVHIDWKRVEKDVNKAKRQIKKRANKAAPEINNIIEEATEFIKQNIVISSGFVGGFLLGLAS
>XP_002842491.1|146|656061
MVSRFIFPSTAFLGLAAYTLRSPSSIIRHVHCESHDWEFARAPNNQSPLATKPRTTFSPLIYRQVASGSFIGLAAGLAICRFSKSIALIFGSLLLLVEFLAMKGFHVIPYKRLSRWTKNIDLKDLITRNMAFKVSFGAAFALSSYN
>XP_002897898.1|211|403677
MSIHMRSQLFLIRPQSLKLGMRAMSTGKKLQSQALALRVPARALPRHPQLVIAGAVLSASVSLLVKDSTLCQDVMLLAAAEGPSGGGVPKKNNNPVEKIIDVVLSNCGELTLAGGLGFCSGYALNQVGKAAAMAVGIVFIIAQTAAYNGYIDIKWGKVQKDMIAKVDPNGDGKIDSEDVKLWYRKLLKIMKTNLPSSAGFSSGFALGIYYS
>XP_002897967.1|211|403677
MLRGLISGTPTRTRVIQQARRFSQTPTAPLLKVHTKAARPSAVIAFRGLELGETQRTWRQAANGNVLSYWKSAALAATACGTLALQPTACESNKSNDKDEDPVEKAKKMVQDASTIVIAKLAELLPEDYSNLQKKMDEFLVSGKAGQITWGFCMGACSGFALKKVSKLGAVAIGSMFVLLQCASYSGYVDVDYKKLERDFKSYLDINKMRD
>XP_004356202.1|225|261658
MKAFRFISSSSPTLLKCSGINFKPIQTTTASTLLESSSYQNNNNNNNHNHSNNGSNQKRFFNFNSSSNSSKLIFTTTALSSLLVGGGSILCEEERKHHHHNLTRSKEELELMAAQESKRNNTITNLAGVTSLGTFVGYAAGYATKRLGKIVLFVVGFLFIFTQTLSYYGYLTVDWGRVTKDVSPKFSKEKRKQYLRSFINLLTQNLPFKLGFGGGFYLGLMSKMH
>XP_003203035.1|260|9103
MSGQSAPGDSAPRGEGTEARQPALRWGPRAAFTPLCREPVGNRWCPGPHTFSPSAGYRRPCGRGEGRPESVISGGVPRCAGRGVRTELSRALWERERRPQHPRHLVCSCAGAEVQHESDDDSYEVLDLTEYARRHHWWNRLFGRNSGPIVEKYSVATQIVMGGVTGWCAGFLFQKVGKLAATAVGGGFLLLQIASHSGYVQVDWKRVEKDVNKAKKQLKKRANKAAPEINTLIEESTEFIKQNIVVSSGFVGGFLLGLAS
>XP_003205679.1|164|9103
MQRSPVLPDITVGRKEDAFNVLDLAEYTKSRPWWKKVFAPSSGSSAEKYNVATQLVIGGVTGWVSGSSVCTGFIFQKVGKLAATAVGGGFFLLQIANHTGYIKVDWKLVERDVNKAKQQLKFHSSSNKMSPEVKSKVDEVIVFLKKNVILTGGFAGGFLLGMAS
>XP_001649625.1|226|7159
MKRTKKNRESSTTELPSKSKKSAACCKHHRFKSNSHRNFFISVKVGDKFPVKIVSINNIVDRCKFWKCRRCSATKKRSKFPSFAKAMSDRKVKKDETNKEIINMSEAAGILDRFVGDVSKKSATKQILIGAGSGWATGYITMKVGKMAAIAVGGGIILLQIANQQGYIQIDWNKINKKVDKVTDKVEEAVTGQGPSWADKVLKVAKENSYLATGFLGGFLIGMASS
>XP_001663828.1|265|7159
MGQDSDVTDVLLLDGVFGSGRVIPSDDGCMLEEMFDSPGNRSVAQHVAAVEGKTSQSRKKETQTACSSHHRPKHRTFVYIHYMHALLSLHPMSDRKVKKDETNKEIINMSEAAGILDRFVGDVSKKSATKQILIGAGSGWATGYITMKVGKMAAIAVGGGIILLQVANQQGYIQIDWNKINKKVDKVTDKVEEAVTGQGPSWADKAERFVDRKLNQAEDALKKKSKKAHKWYTNLIGDDTGCKINDLHIFVCAFVAGVALGIGTA
>XP_001382220.2|157|46245
MDDYSRIVKNTFSNISHRSAYSQMIIGVTSGWATGFATMKIGKFAAFAIGGGIILMEIAHQEGIIKVNWPRLTKGVSSIANKVESSIQGREMTWADKTERYVDDKMGKAEGLLKSNSKKVRKWYTKLIGDEDGPKVNELHIFTAAFFGGVALGIATA
>XP_003014985.1|160|663331
MASQFLRSACRPLLFAVPLCASYSVLQTRISSPILCDYASGPLHPSVSEFTLKHEGPSSQQKALFGGLITAETARQISLGSALGVLTGLGLRIFSRTLAFSIGLAIIIIEWAASKGYDILPTSWLQRHIKSVDFRKMTHENVPFKASFGTTLAMAAFGEL
>XP_002470652.1|235|561896
MQSSYILGLTRHVAANSRGNIFQPSLSNKLYHAKPLSSSPCLRWNVSQSRRQLSVDIYPRPPARNTRSLLYKAAGVAGVGIGVSLFAAPTVFCEPAVARASPTTLSQPSGAAPFQSAEAAPPPPSSNVHYLELTFGTVTGICAGVFVKKGAKAVAFVLGGVFVLLQYLGSLSLVRVDWSRASTRFENLFYTKDAAGRTKAPNVGSFFRWVIHFLTSDFQQRASFVAGFALGLRIG
>XP_003383156.1|167|400682
MADIEEDTKGDISGTVYRTMNHVMREEGNEMLDAITFDRHRLQVVQRRVMALAIRSSPVQQFGMGFGIGWVSGYLFRKVSRTAAFVLGCGFLALQGAVSLGIVSINTEGVKELARHNMRRFETHVRSISGEEAASQGGVFQKLYDFAQTHMFISSGFISGAVVAFTF
>XP_002790788.1|163|502779
MSLPFLTRLLVPARPIIFALPLGLALSSALFQRQPIHCDAPAPFSAAGHSQSSSSSSTWFQTANPVRSRGGISEKTAGQISLGSVLGLLAGIGLRIFSRALVFALGITILGIQWAASKGYNIVPTDWLKKHVKSVNVQRLLTEKAPFKVSFGVMMLLSAFAQF
>XP_001386250.1|143|322104
SSLKLLLGATTSIMLISGFSRPLLNDTINARLPATDLSLSLQTPTYHKSRFGGKLNYEELTIGSVTGLFVGIIAGKLSSVFIFLSLATYFLVEFLESRNIINIPWNYIVTVGKEKINIKELVLEKPSFKISFVLSFLIAAYNI
>XP_002592844.1|147|7739
MAERQQNGEERDEGFEILDLAEARRRGWLKDMFPKDLSAKSVGTQIAVGGVSGWCAGYLFSKVGKLAATAVGGGFLLLQIANHAGYVKINWKRVEKDMEKYKKEIGKQAEKAYPDVAQILQQAKTFMQENMVVAGGFAGGFLIGLAS
>XP_004552682.1|226|106582
MHPTFIFMTSSQSDLQSCCILSNKVVKLLEAQSSKMKAFQLTWQRHHNVGVVYLCQHPDDITSFSKMATADEREAGQDDPESEDEVYEVVDLTEYARRHQWWSRVFGNNSGPIAEKYSVATQLMMGGVTGWCAGYVFQRVGKIAATAIGGGFLLLQIANHSGYVQVDWKKVEKDVNKAKKHLKKKANKAAPEINTFIEEVKATDFIKRNIVLSSGFVGGFFLGLAS
>XP_004573022.1|165|106582
MTPDVKAAEDRPVHSKMANSKVEDEIYDKVVDLTEYAKRQRWWNRLFGKNSGPIAEKYSVATQIAIGGVSGWCAGYLFQKVGKVAATAVGGGLLLLQVANNSGYIQVDWKRVEKDVNKAKKQLKKGTDQAVPELNTFVEKSREFVKKNIVVTSGFIGGFLLGLAS
>XP_006773753.1|151|225400
MFLFTIFILVGHFESLDLAEYAKKQPWWRKLFGQETGPSAEKYSVATQLLIGGVTGWCTGFIFQKVGKLAATAVGGGFFLLQIANHTGYIKIDWQRVEKDMKKAKEQLKIRKSNHLPTEVKSKAEEVVLFVKKNVLVTGGFFGGFLLGMAS
>XP_006755248.1|155|225400
MATRNPPPQDYESDDDSYEVLDLTEYARRHHWWNRVFGHSSGPMVEKYSVATQIVMGGVTGWCAGFLFQKVGKLAATAVGGGFLLLQIASHSGYVQIDWKKVEKGVNKAKRQIKKRANKAAPEINNIIDEATEFVKQNIVISSGFVGGFLLGLAS
>XP_005832478.1|309|905079
MAYSHTATSKVSSQCHRLVAVKRLANEGGEGQRENNSWGWNGFHGFSSLNAGSCMLIGITLCDGDKGKNESEKAIAEQFMDQLSPIMSQLTIGTTMGFASGYALRTIGKMAAVLVGCSFMLLQGAAYKGWVHINWNAATKDLHSVLDQDGDGDFDMDDMKILFTRFVEVATYNLPSGTGFTAGLLLGLGFTGGTAGRAAAAVGTATLIPRAIMMGGAATAGSSAMVSFKDQYDAARRSAEQVLGTITLGTVSEEERFKESIKGKTLVELRNMEKEVKQSLKSPSNEEEKKKIETKLKMIEQMKIEVKKS
>XP_005836925.1|219|905079
MAMRGKGERSKAATAMGGARMTTTIIVTMSMLMMTDALGMEGHHSDVPPPPLRSMAPAPQHSISNVLPPGMPRKTAEPPRVMKTPNNGAIARSMGCTDIPIDGMIIFGSSGLLLGLIFQKCGKSAVAALTAFAVWIKALEMNRYISFNTPKMQEDAMDSKTYKYVEVTKNSFLSKLPASIKEQVNKFVGIALMALQNNLRGISVAFSSFAFGWTIGNRL
>XP_005803849.1|151|8083
MANRNKDVEEEIYDKVVDLTEYAKRQRWWNRLFGKNSGPVAEKYSVATQIAIGGVSGWCAGYLFQKVGKVAATAVGGGLLLLQIANNSGYIQVDWKRVEKDVNKAKKQLKKGTDQAVPELNTFMEKSTEFVKKNIGVTGGFVGGFLLGLAS
>XP_005814727.1|175|8083
MNRALELRVRNSLKYTFHVVNNTAGQDDPESEDEVYEVVDLTEYARRHQWWSRVFGNNSGPIAEKYSVATQIMMGGVTGWCAGYVFQRVGKIAATAIGGGFLLLQIANHSGYVQVDWKKVEKDVNKAKKHLKKKANKAAPEINTFIEEVKATDFIKRNIVLSSGFVGGFFLGLAS
>XP_957235.2|195|367110
MKVTQQQNLTLLRSSPSSRRIANLTTKSPCRETPKVTTSPPTSNMATRIACRAAFRRNVVPVTLGLTTTFALAARQQPLKLDALSSSQQSRSLHSQKDNKEEWLNPETIKQLSSGSLSGFATGLLISVFSKTLVLLAGVGMVLVQVASRYGIDLVGMLHLRDKVNSSKILKALQHKMAFKLAFAITFALSAFMSF
>XP_001842043.1|181|7176
MCIQYAGMSDNKSKKNETNKEIITMSDAAGVLDRWVGDVSKKSATKQILIGAGSGWATGYITMKVGKAAAVAVGGGIILLQIANQQGYITIDWNKINKKVDKVTDKVEEAVTGQGPSWADKAERFVDRKLNQAEDALKQKSKKAKKWYTNLIGDESGCKLNDLHVFVCAFAAGVAIGIGTA
>XP_002565510.1|170|500485
MSFRLFTGQPATLLRLGLGFGIGLSAATMHPLSPFRAAPMQCQYAVPQQPTFNRDSEWAVNSAESLGQKQGRPRQTGLLNAETMRQVSLGSVLGLVAGVGLRAFSKALVVILGMGVVLVEYAASKGYNILPINRIQKYVKRVDLRRAMSEKRPFKMSFGFMMAMAAFANF
>XP_765359.1|136|333668
MVNTVEFEEFVARALGFTKTSAFNLSSYVGGLGFGTGLSLVFTKALRTFFVLASGTLLIVLVLNRHGYVNVDFNKLVGYITIRMSRLMELILSKMNLETGDNFEFLKTLHQSMTDSQLSSATFGLLTGFTLGLVLL
>XP_002075577.1|155|7260
MGSVIFDKVLGDISRRSAYSQILIGVASGWATGFTTMKIGKIAAFVIGGSIILVEIAHQEGLIQVNWPKLMKKMDIITKQIQSPVVENHATLIKKTETYIDGKLDKADSFVQNSNKTFKKWYTKMIGDDNGPRITSLHIFLCGFIGGVALGIATS
>XP_005994803.1|168|7897
MSMRRCCSLWGGLEVRSKMAEKKGEKGEDTFEVLDLAEYAKRQRWWNRIFGKNSGPIAEKYSVATQIAIGGVTGWCAGYLFKKVGKLAATAVGGGFFLLQIANHTGYVKVDWKRVERDVNKAKEQLKIHHNQQLPEMRTKVDEVTTFVKKNIVLTGGFAGGFLLGMAS
>XP_006001394.1|152|7897
MAASRADRDSDDESYEVVDLTEYARRHQWWSRLFGRNSGPIAEKYSVATQIMMGGISGWCAGFLFQKVGKLAATAVGGGFLLLQIANHSGYVQVDWKRVERDVNKAKRQLKKRANKAAPEINNFIEESSEFVKRNIVLSSGFVGGFLLGLAS
>XP_003305866.1|160|861557
MAFVLPGLRRGLMACTPLILCTPVLAYQFRYSNRIRCDGPDPLTKITSDLTSNYTTEASTPILTQSGAVNPQAIRQISMGSILGVIGGLGISIFSKPLAVLIGLGIFTLQFIESRGIHVIPYSFLERRVKSMNVRSLVRDNVAFKLSFGLTFAMAAFAEF
>XP_002503370.1|240|296587
MHSFSISSLSLPGRVAARPSVSKRAKQAPRAKRVAPATCHGGGGNFNNGSGFGGGSGGGSGGGSGGSGGDDCDDDCPIDWRWNPRVNALALTVASATLSHAPNALAGKKGAKPDPKDLIDKLDFSELTKLFGTEFGISGVVGLGVGILGKTVAKFSVMILASVYAFLRWLELNDIIDVKWKNLERLVGKTSKIVLDVNKDGKIDEKDLYAAKAKAVGFLSSAVPSAAGLGAGIMLGLRIG
>XP_006917970.1|155|9402
MATRNPPPQEYESDDESYEVLDLTEYARRHHWWNRVFGHSSGPMVEKYSVATQIVMGGVTGWCAGFLFQKVGKLAATAVGGGFLLLQIASHSGYVQIDWKKVEKGVNKAKRQIKKGANKAAPEINNIIEEATEFVKQNIVISSGFVGGFLLGLAS
>XP_006905879.1|207|9402
MGSGCPAPGPPSSAAAAGMETSPPRAGNQLSAMTARHSVSYRTEPQEVSSREQLAEMAASSQGNFEGNFESLDLAEYAKKQPWWRKLFGQESGPSVEKYSVATQLLIGGVTGWCTGFIFQKVGKLAATAVGGGFFLLQLANHTGYIKVDWQRVEKDMKKAKEQLKIRKGSQLPTEMKSKAEEVVLFVKKNVLVTGGFFGGFLLGMAS
>XP_003866190.1|218|1136231
MFRSSLPTMFNRSAIASTRSIRFLSNSNKPTVSATNFFIPRLQTSTTRSNAILAAVKQQRNSYNSSKSNSSNIFKLFFASAGASFLLTTSFAKSIYNDVAVATPRQQVASNVSVQPVTKTPTKTRFGDYLNYEELTIGSVTGLFLGIILGKLSQVFVFISLSSFLLVEFLQSRNIINVPWNYILTVGKQKINLKQLVFEKPSFKISFVLSLIIAAYNV
>XP_005558633.1|155|9541
MATRNPPPQEYESDDDSYEVLDLTEYARRHQWWNRVFGHSSGPMVEKYSVATQIVMGGVPGWCAGFLFHKVGKLAATAVGGGFLLRQIASHSGYVQTDWKRVEKDVNKAKRQIKKRANKAAPEINNLIEEATEFIKQNIVISSGFVGGFLLGLAS
>NP_001270580.1|151|9541
MAASTQGNFDGNFESLDLAEFAKKQPWWRKLFGQESGPSAEKYSVATQLFIGGVTGWCTGFIFQKVGKLAATAVGGGFFLLQLANHTGYIKVDWQRVEKDMKKAKEQLKIRKSNQMPTEVRSKAEEVVSFVKKNVLVTGGFFGGFLLGMAS
>XP_458148.1|190|284592
MMHPFFSAARNSTRVASMRSMFTRNFVSKTQFVNTRVMSNGSMMPKMKLLVGSVGTFYLVNKLQSKSTIFNDAAFAGNRGFSTQQPVVPEQKVISSRFGGKLDYQELTIGSITGLFLGILAGKLSSAIVFLTLSGYLLTQFLENKGIISIPWRQFVNIGSERIDVKRLVLNQPSFKISFVLTFLIAAFNV
>XP_005705976.1|246|130081
MFQHMWDEVSNLLQKKKETHLKIYSRESSKTWKILKNKDKSYLLLNTTRQNEMNCLRDNAVAADRKIPHDLFSCFLRTNQTCATIHSQRESHPIPSFVAQSVLEESQSQSKFEKDSNSLLSESHQYGEELTREYKIKRNDWTSVRRSLYKEFVQPVGQQLSVGTLLGLATGYSLRRIGRFALFLIGTEVLVLQLMAYKGWVTIHWNKLSRDIIPVLDKSAAESIMDILLYKMPFTAAFCAGLRLAP
>XP_003022531.1|160|663202
MASQFLRSACRPLLFAVPLCASYSVLQTRISSPIRCDYASGPLHPSVSEFTLKHEGPSSQQKALFGGLITAETARQISLGSALGVLTGLGLRIFSRTLAFSIGLAIIIIEWAASKGYDILPTSWLQRHIKSVDFRKLTHENVPFKASFGTTLAMAAFGEL
>XP_001514643.1|147|9258
MDKAAQGKLDSLDLAEFTKKQPWWRKLFGQDSGPSTEKYSVATQLVIGGVTGWCTGFIFQKVGKLAATAVGGGFFLLQIANHSGYIKVDWQRVEKDMKKAKAQLKIRQSNQLPTEVKSKAEEVVSFVKKNVLVAGGFVGGFLLGMAS
>XP_001833345.1|222|240176
MFVPPVGVARGFLSYNGSGIFARCARQGLVPRARLQNRVRHGSSFPTAAVKPGLARTKPSNKLFKSATITTVGLGLAAWWTPVKCDASPIRTPQSRDPHIAPVNDYPPPPQSSVSLYELSFGTVTGLCAGIFVKKGAKAAAWLLGGIFVLLQYLSSQSLVRVDWSRMASRFESAFHSVDARTGVSKAPTVGSTFRSIINFLTADFQPRASFVAGFVLGLRVG
>XP_005012567.1|179|8839
MHFSVIRKKFSSCYFSQKQEPQKKLRKDSPEAGERESDDDSYEVLDLTEYARRHHWWNRVFGRNSGPIVEKYSVATQIVMGGVTGWCAGFLFQKVGKLAATAVGGGFLLLQIASHSGYVQVDWKRVEKDVNKAKKQLKKRANKAAPEINTLIEESTEFIKQNIVVSSGFVGGFLLGLAS
>XP_005016679.1|113|8839
MARCTGFIFQKVGKLAATAVGGGFFLLQIANHTGYIKVDWKLVERDVNKAKQQLKFHSSGNKMSPEVKSRVDEVRQFSQGVCRCPAGGTAGNGIEFWAPVDPPPCKYQEGVLV
>XP_002831605.1|155|9601
MATRNPPPQDYESDDDSYEVLDLTEYARRHQWWNRVFGHSSGPMVEKYSVATQIVMGGVTGWCAGFLFQKVGKLAATAVGGGFLLLQIASHSGYVQIDWKRVEKDVNKAKRQIKKRANKAAPEINNLIEEATEFIKQNIVISSGFVGGFLLGLAS
>XP_002832367.1|189|9601
METSAPRAGSQVVATTARHSAAYRADPLRVSSRDKLTEMAASSQGNFEGNFESLDLAEFAKKQPWWRKLFGQESGPSAEKYTWQTQLFIGGVTGWCTGFIFQKVGKLAATAVGGGFFLLQLANHTGYIKVDWQRVEKDMKKAKEQLKIRKSNQIPTEVRSKAEEVVSFVKKNVLVTGGFFGGFLLGMAS
>XP_002004113.1|157|7230
MEGANRFIKGLLGDISSRSTYSQLFIGVTSGWATGYTTMKFGKFAAFAIGGSIILIEIAHQEGFIKIDWPKLTKSVDKIAEKVESSISGNDPNWIDKTERFLDRKLDKAENHLKRRATKVRKWYDKYIGDEDGPKINELHIFLTAFIGGIAFGVATA
>XP_002631158.1|137|6238
MTELSKNEGSGKSGKAVGDVVDTVLHYVVDLKKQPPMAQLGVGAGFGTVTGYFVTKGGRVVAATVGVSFLLAQFAIHKGYITLNESKIERDLKNLQKSVMNKVSKKDTIQVPNSFISENRWILGGFAAGMLIGFSIA
>XP_002036458.1|156|7238
MTNYSEIFKKVFSDIGQRSAYSQMLIGVSSGWVTGYTTMKIGKFAAFAVGGSIILLEIAHQEGLVKINWSKLDKSVDKLADKVEASLGREKNWKDKTERYVDNQLDRAESLLTRNGKKVAKWYTKLIGDEEGPKVNDLHIFLASFFGGVALGIATG
>XP_002037979.1|121|7238
MNSLSQRSPYSQIGMGAAGGFLTGFVLLKASKIMAVAAGGTILALELAWQAGLVKLDVLKTFSQPEQDQSRGQLQVREMSLEAVNLSRVQELGDKARRACATSGRLGVAFLGGFLLGFGWA
>NP_001020198.1|155|10116
MASRNPPPQDYESDDESYEVLDLTEYARRHHWWNRVFGHSSGPMVEKYSVATQIVMGGVTGWCAGFLFQKVGKLAATAVGGGFLLLQVASHSGYVQIDWKRVEKDVNKAKRQIKKRANKAAPEINNIIEEATDFIKQNIVISSGFVGGFLLGLAS
>XP_006224172.1|176|10116
MTSASEGHFDAYEALDLTEFGKNQPWWRKLFGHESRSSGEKYNMATQLLIGGVTGWCTGFIFQKVGKLAATAVGGGFFLLQLANHTGYVKIDWTRVEKDMKKAKEQLTIRKSAQIPTEVKSKAEEMVCFVKKNVLVTGGFFGGFLLGIGYKDLSNCVLCIRASSSSIKYQLCEILI
>XP_002544677.1|155|336963
MASQFLRLVNRPLLLSVPLTATFFMLRPHPASTIRCDYAPRVPGQPSWYNRPSLLEGDGPFRNISPQTVRQISLGSVLGLVAGVGLRIFSRTLTFTLGVAILLIEWAASKGYNIVPTQFLQRYVKSVDVRRAITKNLAFKASFGTTLMLSAFSEF
>XP_002582184.1|129|6183
MTRTEDQSERALTVVKDTLDDIKSRPHRQQVIIGVGSGLLAGYIFAKIGRAAALLLGGSLIALQCAVQQDVIHINWRKVERAGDRIQSNTPVIFEGKRALKNKIIKTIEENRVFFGSFGGGFLIAISFA
>XP_004926955.1|129|7091
MARPIPNLHDISRLNEEIKPKDSKTVLDLVIDNVRSKSSKDLVFGTLTGWMTGIMVVKVGKVAAFGLGGSVLLLHIACEYGYICVNWERVRESAGSSHVWLEKLIKFVKKNSCFSVGMLGGFFFGVAST
>XP_004930205.1|173|7091
MAKPKNEDASEEAKKIVDDAKNFIERAIADIGKTSATKQLILGTASGWITGFISMKIGKVAAVGLGGGVILLHIASQKGYIDINWDKINKKVDKISDKIEKEATGKSPDWFEKVERFVDRKLDKAEELIKKKEIKAKKWYNNFTGDDQYRATESHVFLAAFFAGMAIGLICGK
>XP_003218997.1|156|28377
MASRRSRSASDHDSDDDSYEVLDLTEYARRHHWWNRVFGRNSGPIVEKYSVATQIVMGGVSGWCAGFLFQKVGKLAATAVGGGFLLLQIASHSGYVQVDWKRVEKDVNKAKKQLKKRANKAAPEINTLIEESTEFLKQNIVVSGGFVGGFLLGLAS
>XP_005960148.1|155|59538
MATRNPPPQEYESDDDSYEVLDLTAYARRHHWWNRVFGHSSGPMVEKYSVATQIVMGGVSGWCAGFLFQKVGKLAATAVGGGFLLLQIASHSGYVQIDWKRVEKDVNKAKRQIKKRANKAAPEINNIIEEATEFVKQNIVISSGFVGGFLLGLAS
>XP_005980975.1|285|59538
MNHHHEPAFELFRKGKRETAFARERPRNVSLGIERNPLPSNRRAAPEVGSHARGEGSGEGSGARAGPSQGQRPRWSRSFPGGSARGRLLCLPAPPRQPGLGNFWFVFSEAVGNPETSGGSFCVQAAPPGALMGLKADTGYGNFEGKFESLDLAELAKKQPWWRTLFGQESGPSAEKYSVATQLLIGGVTGWCTGFIFQKVGKLAATAVGGGFFLLQLANHTGYIKVDWQRVEKDMKKAKEQLKIRKSNQIPTEVKSKAEEVVSFVKKNVLVTGGFFGGFLLGMAS
>XP_005526565.1|156|181119
MAARRPRSASDHDSDDDSYEVLDLTEYARRHHWWNRVFGRNSGPIVEKYSVATQIVMGGLTGWCAGFLFQKVGKLAATAVGGGFLLLQIASHSGYVQVDWKRVEKDVNKAKKQLKKRANKAAPEINTLIEESTEFIKQNIVVSSGFVGGFLLGLAS
>XP_005527496.1|152|181119
MAVPGGGAKDETFNVLDLAEYTKNRPWWRKIFAPNSGSSAEKYNVATQLVIGGVTGWCTGFIFQKVGKLAATAVGGGFFLLQIANHTGYIKVDWNLVQRDMNKAKQQLKFHSSGNKMPPEVKSRVDEVIIFLKKNVILTGGFAGGFLLGMAS
>XP_003058416.1|204|564608
MTGEKSMLPSADDVIANAGAFGQQLGLGALAGYVSGRFARAGATVGLALCGGAFVALQTLQYGGYVRVDWHKVEREARRAMDANGDGALTADDAKLAWGEVVDVLAFGVPSGAGFGLGLAHGVGLPGANLLAGGALFAAAPALCGAHLFQTSDGFRETLEKAAPMLSRELTRAVDAAKTRAEAAAGDARCVLLHTGPRATASAR
>XP_001560812.1|151|332648
MSRLLLRTPRLTASALGLTSYTTYSLLHSQRFPTRLDSLSSPRSKSENPQTPLIKKGGGLDSKTVGQISSGSIVGLGAGLAVSTFSRSLALIIGLMVVGIQWASSHGLDIVPTDRIQRYIKHVNLRSLVEENVAFKVSFGTTFAMAAFMRF
>XP_753826.1|173|330879
MASGLLSGFARTSTVLGVGLGLSLTLHPLSPFRASPMQCQYSAPYYRVDSQTSSESGWTLDRNDPAIAKQGRTGPRTASGILTASNMRQVSLGSVLGLVVGVGLRAFSRALVVLLGMGIVLVEWAASKGYNILPVRTIQKYVKSVDVQKAVTQHMPFKMSFGATMALAAFAQF
>XP_002291292.1|162|296543
MMESNPLPNLPATIISSLDQESVDALLSKLGSQAQLAINSGIPTNFSYGFFAGYVSGLALKKIGKAASITFGLGFLALQTLAYHGYIDVNHEKISKEVERVLDRNQDGKVDQVDLRNIIEEIRKVAEFGLGGGEEEDGSGGSKLAVSGGGFGLGFYGGLRSG
>XP_002288590.1|105|296543
MAGWNPLKNTNPNSGDPYAPPNDGDSPNDEMNNLIQQYKPLIQKMTFSSFMGYCSGITAKKVGKSMAFVVGLAFIGLQGLVYKGYIAVDWKEVQGSVVKAVDTVR
>XP_002190216.1|156|59729
MAARRPRSASDHDSDDDSYEVLDLTEYARRHHWWNRLFGRNSGPVVEKYSVATQIVMGGVTGWCAGFLFQKVGKLAATAVGGGFLLLQIASHSGYVQVDWKRVEKDVNKAKKQLKKRANKAAPEINTLIEESTEFIKQNIVVSSGFVGGFLLGLAS
>XP_003959570.1|208|1071382
MLKLLLKGGSFGRSRNAISPVWWSSPSRILKKPIVRFHSSTITRTPPKSWTSPLKLFGLALCLGTAPIYYTISQANLIRNENGANVKTTIEEDISHKANELIDEFKKSDPEERKILYRQLCLGSIFGIVTGFIMVKISGLLVYVTVCGLLGFEWLKNRRLINVSNSQFLSFTKGQLERLLRFFKVNLNHLDLFKISFISSLLLTYMNS
>XP_001274240.1|173|344612
MAFGLLSGFARTSAVLGVGLGLSFSLHPLSPFRASPMQCQYAAPYSRLDTQNPTGSGWTLDSNDPVIAKQGKTSPSTASGILTASNMRQVSLGSVLGLVVGVGLRAFSRSLVVLLGMGIVLVEYAASKGYNLLPVRTMQKYFKKVDLQKAMTSNMPLKMSFGATMALAAFAQF
>XP_005891411.1|155|72004
MATRNPPPQEYESDDDSYEVLDLTEYARRHHWWNRVFGHSSGPMVEKYSVATQIVMGGVSGWCAGFLFQKVGKLAATAVGGGFLLLQIASHSGYVQIDWKRVEKDVNKAKRQIKKRANKAAPEINNIIEEATEFVKQNIVISSGFVGGFLLGLAS
>XP_005897833.1|155|72004
MATRHLPPQEYESDGDSYKVLDLTEYARRQHWWNRVFAHSSGPIVEKYSVATQIAVGGVSGWCAGFLFQKVRKLAATAVGGGFLLLQMAGDGGYVQINWKRCEKDVNKAKGRMKKRANKAAPEVSNVIEAATEFVRQNIVIASGLMGGFLPGLAS
>XP_005899633.1|176|72004
MDSCHVHVVEIAPHLFQLRIQCRHNFMMSRPGNFEGKFESLDLAELAKKQPWWRTLFGQESGPSAEKYSVATQLLIGGVTGWCTGFIFQKVGKLAATAVGGGFFLLQLANHTGYIKVDWQRVEKDMKKAKEQLKIRKSNQIPTEVKSKAEEVVSFVKKNVLVTGGFFGGFLLGMAS
>XP_973362.2|177|7070
MPLKKFAKNQNNKKIVKMDDPENKAKSFIEKFVGDISKYSATKQIALGTTSGWVTGFLAMRVGKTAALALGGGIILLEIANEKGYIKINWDKVQKNLDKVSDKVEEKMTGQAPGWMDKVERYVDKQVDKAESTFKKKQGEARSWYSRLMGDSECQLKEVHIFLVSFVAGMAIGIGTA
>XP_003961619.1|149|31033
MASRSKELAEEINDKVVDLAEYAKRQRWWNRLVGKNSDSIARRYPVATQIAIGSVSGWCAGYLFQKVGKVAAMSLGGGLLLLPIAYNSGYIKVDWKRVEKDFDKAKEQLNQGPGQKELDTFVKKSKAFVKQNIVVTSGFVGGFLLGMAS
>XP_003966496.1|158|31033
MATVDHREAGQDDPESEDEVYEVVDLTEYARRHQWWSRVFGSNSGPIAEKYSVTTQLMMGGLTGWCAGYLFQRVGKIAATAVGGGFLLLQIANHSGYVQVDWKKVEKDVNKAKKRLKKKANKAAPEINTLIEEATDFIKRNIVLSSGFVGGFLLGLAS
>XP_003663374.1|175|573729
MATINLGRTLTRTAITPTTSPLLRRLRLRRAALPLGFGLGLGLTTGLVAVHHQRPMQFDSLAVPVPSQTRSLASGRSPRRKDLLDAETVKQLSSGSLSGFFAGLLVSVFSKTLVLLAGIGMVLIQVAARNGIDLVATLKLKERASTSRILAMLNQHTAFKLSFAVAFALSAFMSF
>XP_002052401.1|157|7244
MEGASKFLKGILGDISSRSAYSQIIIGVSSGWVTGYTTIKFGKFAAFAIGGSIILMEIAHQEGFIKIDWPKLSRSVDKIAEKVESSISPHDTNWLDKTERYLDRKLDKAEDKIKGKTIKVRKWYAKYIGDEEGPKINDLHIFITSFIGGIALGIATG
>XP_001823528.1|163|510516
MSFLLTRTSAVLGVGLGLSLSPLSPFRSAPMQCQYSAPYYRPESQASPDSGWTVDRNDPVLLKQGATKSGWLTASNMRQVSLGSVLGLVVGVGLRAFSRVLVVLLGMGVVFVEWAAAKGYNVIPVDRLQRLVKGVNLQKAVSQHKPFKISFGATMALAAFAQF
>XP_002614661.1|151|306902
MFTSFVRPAAFRQSLKAVPFLLGASVLLRPRPIVFNDAVTLSQPGTLNAPRLDTKPAPLSKKLDYNELCLGSVTGLFLGIVIGKLSSAIVFLSVSAYLLLQFLENKGVITIPWRRIVTIGDRSWDLKSLFFDKPSFKISFVSSFLIAAFNV
>XP_003850129.1|164|336722
MAFRFHGILNHSLRTPMLFGAGIGFSTALLQTLQAHRRPVLLDSSPSSVSPKNWSVSQYQNDAVAPVTKNGGLNPRAIRQMTTGSIIGLGAGLLVSTFSKSLVLVIGLLVAGVQFAESYGIHLVPYKKIQGYVKGVDMRSAVQDNVSFKISFGLMFALSAFAQL
>NP_001238840.1|189|9598
METSAPRAGSQVVATTARHSAAYRADPLRVASRDKLTEMAASSQGNFEGNFESLDLAEFAKKQPWWRKLFGQESGPSAEKYSVATQLFIGGVTGWCTGFIFQKVGKLAATAVGGGFFLLQLANHTGYIKVDWQRVEKDMKKAKEQLKIRKSNQIPTEVRSKAEEVVSFVKKNVLVTGGFFGGFLLGMAS
>XP_001139861.1|155|9598
MATRNPPPQDYESDDDSYEVLDLTEYARRHQWWNRVFGHSSGPMVEKYSVATQIVMGGVTGWCAGFLFQKVGKLAATAVGGGFLLLQIASHSGYVQIDWKRVEKDVNKAKRQIKKRANKAAPEINNLIEEATEFIKQNIVISSGFVGGFLLGLAS
>XP_003731616.2|178|7668
WPWAEHTTFNLTALFILFFLFCDFILVLVSKSTSDNAAATNDADDNFEILELAEAGKNWLERALDGELSKKSVPVQLAMGGTSGWVAGYLFQKVSKAAATAVGGGFMLVLVGHHTGYLKVNWKQFEKDISKTQQTAAKEVEKRYPAIQSTLNKGKDFVKKNVMISSGFAAGFLLGMAM
>YP_006260372.1|116|745776
MGAVPEPAALASLASATQAALPDLSLGAVLGLACGMALRAAGRALLISVGLLFIAVQLLAWAGIVTVDWLRLETLSGPWFRAAPELWQNVLKVLTDRLPFAGAFGAGLLLGLRLRR
>YP_002784977.1|119|546414
MSPTAPADPTDTGRILDALQPLLPDLSVGALLGFATGVALRYIGRVVLIVVGVLFVTLQLLAYAELISINWLRVQALTEPWLRQGGEQGAQWLGRVLTANLPFAGAFSAGLLLGLRART
>YP_004049679.1|105|670487
MEDGVTLPWGSLGLGGLAGFAAGFALKQVGRIVALVVGLFFIGVQVLAYQGYLHVDWAGIQRDLAPALAPERIESMWSKAIAVLTYNLPFAAGFVPGFWMGLRAR
>YP_004057232.1|104|670487
MEALQPYIGQITFGGLAGFVAGYALKKVGKLTALVLGLFFIGLQVMAYYGFVEIDWTRIQASVDPLLGQEQLRSAWQRLLDVLTYNAPFAGGFAAGMVWGLRRG
>NP_148003.2|108|272557
MAEITAGDIFTGVLLQLGGGGILGFAAGYALKKAIKILLLVVGVFTLGLMGLAYYGVISVNWDKLALLVERAISGGGAAAASLKSYIIAATPFAASFLVGFSLGFKYG
>YP_005512525.1|96|608538
MSLEGILADLGYGGFAGFVVGFAVRRVLNIFLMLMGLYILSLLWLKSKGIIDIHWSAFFGLFKGMFESFGTFVQELVRKLAFSGAFLGGFYIGFKM
>YP_006861910.1|111|1237085
MSVDLAFTGTSVGFGGIAGFLIGYAIKKAIKIMMIIVGLFFAALAYLNYQGIVTINWDKLSASASGVTSGLGNATGQIAGVSDQIAPTLINFGIPLTGSFAAAFVLGFMKG
>YP_005641332.1|109|762633
MGTVELPDLTPYLGQITFGGLAGYAVGYALKKVGRLLAIALGLLFVALQLLAQAGYVEVDWTRIQRDVEPLLQQPALQNLWDRLLATLTYNLPFGASFVGGLVLGLRAG
>YP_004796364.1|100|634497
MGLEFGGGGLIGGIIGFAAKKVAKLIAVIIGIELALFKFLETRGILQVNWDAIGGAAQNATGTAGNAASAQPPSWVTSLLSALPVSAGFTAGFLVGFKKG
>YP_919126.1|96|368408
MELAGVGAVSVVLGYAVRKGVNFILGLLGVFVAFLLVLQALGYAVVDWAKLVNDAYGLLESLLSQQDLASKLEQVLPGGLVGIAGFMVGWKLGGKL
>YP_006492135.1|99|1185654
MEFNMFGITGDVGVGAVVGFIVGYALKKFMKIVMALIGAYVLSLFWLQQKGVITINTEALFNLTKEAAQTTLSLGEKALGILPGGAAFVAGFYLGFKKG
>YP_002582342.1|99|246969
MQFDLNGMIGDLGVGGITGFITGYALKKFMKIVMTIIGAYVLSLFWLQQKGVITINTDKLFNLTGSVTSQVVSLGQKVLGLLPGTGAFVAGFYLGFQKG
>YP_006354820.1|99|1183377
MDLNIAGITGDVGVGAVVGFIVGYALKKLMKIVIALIGAYVLSLFWLQQKGVITINTDALFNLTKQATTATLSLADKVMGILPGSAAFVAGFYLGFKKG
>YP_003403267.1|103|543526
MLDVDPTTMGLEFGGSAVVGGLLGFATKQIAKLLAIIVGVELMAFRYLESQDIVTVDWNRLSAGLLKTGDRAQEGVHWLVSVLSMVSVGAGFASGFLIGYHRG
>YP_003457867.1|103|644281
MIILDFSQFLPDIGSGFVIGFVVGWAAKKAIKIVAFLIGIYILSLLYLAKIGVITINKEAFSALLGNLENSLLVFGDKIVGLVHSLSFGTSFLIGFGLGFKKG
>YP_004168217.1|113|749222
MDENLTRVIQEHLPGLPWLQMGSGFLIGLSVGYVIKKSFKILLFFGGLAVALLFILEHQHLITLNEEGLTQTVSEGSTLFQHFALFLKERLSRLGVAGGTSSVAGFFAGLKMG
>YP_008604364.1|108|1198449
MAEITAGDIFTGVLLQLGGGGILGFAAGYALKKAIKILLLAVGVFTLGLLGLAYYGVVSVNWDKLALLVERAISGGEAAAASLKSYIIAATPFAASFLVGFSLGFKYG
>YP_003129475.1|128|519442
MVEFNPLQLGLDSPQQLGLEVGGGAVIGGVIGFAAKKIAKLIAIIIGLELALFKFLETRGILEVNWDAISGAAENATGVATNATGMVNNSTAGGAATAQPPSWVMSALSTLPIGAGFTGGFLVGFKKG
>YP_007181142.1|106|937777
MSVPDLLRPLLPDLSIGGVLGFCAGFAIKKVGRVMIFALGALFVIVQLLAYFGFLSVNWGRVQLIAEPWLKEGAQQGSAWLLDVLRANLPFGGAFVAGLMLGLRTR
>YP_006349120.1|109|523841
MDPLQLSLDPQQLGLEFGSGAVVGGVIGFAAKKVAKLIAVIVGLQLAVFKFLESRGILSVDWERLTGGLVQATQGAATGAPPNWISTILSTLSVSAGFSGGFLAGFKKG
>YP_007281236.1|104|797303
MDAHMLDLDPTTLGLEFGASALVGGLIGYAAKKIAKLLAIIVGVELMAFRFLESEGIVTVDYNRLTAGLLSSGDRTGSWLESAVSTLSIGVGFTSGFLIGYKRG
>YP_001325070.1|100|419665
MDIMQFVPDLGTGAIAGVVIGWGLKKAIKLVIALISLYFLSLAYLANLGVISINKDALLGMVGNMGSSVITYGNQMVGLIHSLSLGAGFAGGLAIGFKKG
>YP_005840098.1|110|768065
MVDLLQLSLDPTQLGIEFGSGAVIGAVIGFAAKKVAKLIALLVGIELAIFKFLESRDIIFVDWSRLTAGLAETTQSAADGTPPGWISTILSTLSVSVGFTGGFLAGFKKG
>YP_004576817.1|100|647113
MDISQFLPDLGTGFIGGAIIGWGIKKAIKIVVALVGLYFLSLLYLAKLGVISINKEAFTGLMGNVESSIISYGSQAAGLIHSASLGTGFVAGFALGFKKG
>YP_003706568.1|117|649638
MSLRLPDTVQLPRVEILAPVLGQLTFGALAGFAAGYALKKVGKLAAIALGIFFILLQLLAYFGFVEVNWLQIQRHVDPLLQPDALEGLWRNLLALLTLNLPFAAAFVPGFVVGLQRG
>YP_004483912.1|100|880724
MDIAQFIPDLGSGFVIGFVIGWAAKKAIKVLIALIGLYLLSLLYLANLGVISINENALLALIGSVENSVIAYGSQLTGLIHSISLGSGFAVGFAIGFKKG
>YP_004367498.1|104|869210
MENLQPFVGQITFGGLAGFATGYALKKIGKVLAVILGIGFLSLQLLAYAGYIQIDWTRIQQDVDPLLDQERLRGFWNQLLEVLTFNLPFAGGFTAGLVLGLKRG
>YP_008712435.1|104|1183438
MEQLSSAFWLPWAMQLGAGVLSGLAVGFTLRKIALFVLFIVGFGLLFVFGLTQLRIATVNWSALDGLLQQAAHSLQEPTSRLVHQISLTGAGFAGGVLLGWRLR
>YP_004597628.1|104|797210
MIDVDPVTLALEFGGGLAIGALVGFGTKRVAKVLAIVVGIQLMAFRYLESQGIVIVDYERLSAGLVGTGERVDGAATPWLESVLSAVTIGAGFASGFLIGFHRG
>YP_004808600.1|112|756883
MDPVPLLQLNIDFQQLGVEAGSGAVIGGLIGFAAKKIAKVIAVLVGLQLALFKFLESREILTVDWGRLSAGIIGTSQDAASGAPPSWMETILSTLSISAGFTGGFFLGWKKA
>YP_003246403.1|100|579137
MDFTQFIPDIGSGFVIGFVIGWAAKKAIKIVAFLIGIYILSLLYLAKIGVISINKEAFSALLGNLENSLLVFGDKIVGLVHSLSFGTSFLVGFGLGFKKG
>YP_006973003.1|106|751945
MNPPDLTPYLGQITFGGLAGYAVGYALKKIGRLLAVGLGLLFIALQLLAQAGYVQVDWTRIQKDVEPLLDQPGLKSLWERLLSTLTYNLPFGASFVGGLLLGLRAG
>YP_006542691.1|105|406552
MLDLDPTALGLEFGGGAVIGGIIGFAAKKIAKLLAIIVGVQLMAFRYLESQGIIIVDWNRLSAGLLKTQARAGDAANSHWIHSLLSTFSIGAGFTGGFLIGFRRG
>YP_006424584.1|99|163003
MEFDLNAMMGDVGVGALVGFITGFALKKLMKLAMAIIGAYLLSLFWLEQKGVIIIDKDRLFNLAGDWSHEILTLGEKVMGILPGTAAFMGGFYLGFKKG
>NP_143019.1|116|70601
MSEIVLFFFSIHSLGDDMDFNIGGISGDVGIGAVIGFITGYALKKFLKIVAALIGVYILSLFWLQQKGVIKINTEALFNLAKSATQQTIGLADKVIGILPGSAAFIAGFYLGFRKG
>YP_003481429.1|113|547559
MLAMMVSVDPTMLALEFLAGAILGGLLGFATKRIAKVLAIIFGVQLMVVRYLQSQEILIVDWDRLSAGLVSTSEGAAETHQAGMDVHWLESLLSVGSIAVGFTSGFLIGYHRA
>YP_004196120.1|114|577650
MTTPATGPASLDFFSAAFLLPNIGAPFLVGLAVGYFAKKVVKIALFLGGAAVVLLFAAEYYGVTHVNDQALHQTAQAAADLANQSGSFLYDRLSRLTWKGGSAVAGFLAGLKLG
>YP_008872176.1|118|673862
MYLSNNLFNNIKQQFNNLSTVWTVEILSYLLSGFIIGFLFKHTSKYIISLTIITLLSLWGLEHLDIITINYNYINNIIGLPVNTQLADITNQITLWMQNHVSQCIASGLGFYLALELA
>YP_001329695.1|100|426368
MDLMQFVPDLGTGFITGFVVGWGIKMAIKVVIALMGLYVFSLIYLSNLGVISINTEALFGLVGNVEGAVMSYGSLAVGLIHSVSLGGGFAAGAAVGLKQG
>NP_578776.1|99|186497
MEFNMFGITGDVGVGAVVGFIVGYALKKFMKIVMALIGAYVLSLFWLQQKGVITINTEALFNLTKEAAQTTLSLGEKALGILPGGAAFVAGFYLGFKKG
>YP_604984.1|115|319795
MSPDSLATASITEALRPLLPDLSVGALLGFASGLALRKVGRVALIALGLLFITLQVLAAFDLVTVNWPRVQALADPWLRQGGTLGGAWLGRVLTANLPFVGAFTTGLLVGLRARG
>YP_007881030.1|104|504728
MELIQPYIGQLTFGGLAGFAVGFAIKTVGRWVAIILGLIFVVVQVLASMGYIAVDWTRIQRDVEPLLQQDQIKGAWDALVRVLTTNLPFGGAFVAGLLLGLRRG
>YP_006059537.1|109|798128
MGTVELPDLTPYLGQITFGGLAGYAVGYALKKVGRLLAIALGLLFVALQLLAQAGYVEVDWTRIQRDVEPLLQQPALQNLWDRLLATLTYNLPFGASFVGGLVLGLRAG
>YP_004623885.1|99|529709
MDFNLGGIVGDMGVGALVGFIIGYALKKIMKIVLALIGVYLLSLFWLQQKGVITINTDKLFNLVEGATETTLSLGQKVLGILPGSAAFLAGFYLGFKKG
>YP_004780964.1|108|694429
MAEATGGDIWTFIAFNAGAGFVLGFAVGYALKKLVKLALVLLGLLTIVLLALEYYGIIQVNYDKFVALVEQAMNVTRSAASSIASHAVASLPFAGSFLLGFALGFKMG
>YP_004512638.1|114|857087
MNDYTTSSPSNDIFSSAFLLGNVGAPFIIGLAVGYFAKKMLKTALFVGGAIVTLLFIAESYGVISINGAALQDAASLSAQAAKDSGGFLLDHLAVITSRGVSGAGGFYVGFKLG
>YP_183906.1|99|69014
MEFDMSGMFGDLGVGAIVGFVTGYALKKFVKIVMTLIGAYLLSLFWLQQKGVITINTDKLFNLSENVTQQVLGLGQKALGILPGTGAFVAGFYLGFKKG
>YP_004172520.1|116|709986
MRASIPGNAVPDFTTLLRDHLPDLSVGAVLGFACGYALKKAGRAALLILGLLFIAVQLLAAQGFVHVDWTRVQSAFQPLLEEGGRALGDRVLQVLTTNLPFGASFTAALLLGLRTR
>YP_004070469.1|99|391623
MEVNFGGIAGDIGVGGLVGFITGYALKKFIKLVLALIGAYVLSLFWLQQKGVITINTNALFNLTESAATQTLSLADKVMSILPGGGAFVVGFYLGFHKG
>YP_008428512.1|99|523849
MNFDFGGIMGDMGIGAAVGFITGYALKKFIKIVLTLIGAYILSLFWLQQKGVITINTDALFNFAESATTSTLSLADKVVGILPGTGAFVAGFYLGFRKG
>YP_145058.1|109|300852
MGTVELPDLTPYLGQITFGGLAGYAVGYALKKVGRLLAIALGLLFVALQLLAQAGYVEVDWTRIQRDVEPLLQQPALRNLWDRLLATLTHNLPFGASFVGGLVLGLRAG
>YP_005409.1|106|262724
MELPDLTPYLGQITFGGLAGYAVGYALKKVGRLLAIALGLLFVALQLLAQAGYVEVDWTRIQRDVEPLLQQPALRNLWDRLLATLTYNLPFGASFVGGLVLGLRAG
>YP_008876284.1|115|1417673
MGEFVLQLDGLGLQQMGLEFGGGGLIGGIIGFAAKKVAKLIAVIIGIELALFKFLETRGILQVNWDAIGGAAQNATGTAGNAASAQPPSWVTSLLSALPVSAGFTAGFLVGFKKG
>YP_004036901.1|110|469382
MPDPLQLSLDPTSLGLEFGSGAVIGGIIGFAAKKIAKIIAVIIGLELALFKFLESRGILAVDWEKLTNGFMKSTEAATSGAPPSWISTILSTLSISAGFSGGFLVGFKKG
>YP_007179208.1|108|797304
MIDVDPTTLALEFCGGALIGGLVGFGTKRIAKLLAIIIGVQLMVFRYLESQGILIVDYNRLTAGLVDAQEQAQVQAAGTEIHQLESMLSVAAVGAGFTSGFLIGFHRG
>YP_002960322.1|117|593117
MGQKTILIPIPYFWVVVSMQFDINGMIGDLGVGGITGFITGYALKKFMKIVMTIIGAYILSLFWLQQKGVITINTEKLFNLTGSVTSQVVSLGQKALGLLPGTGAFVAGFYLGFQKG
>YP_004424712.1|99|342949
MDFNMFGITGDVGIGAIVGFITGYALKKFIKIVMALIGAYILSLFWLQQKGVITINTDALFNLAKSATEQTLSLADKVIGILPGSAAFIAGFYLGFKKG
>NP_988349.1|100|267377
MDILQFVPDLGTGFITGFIVGWGIKIALKVVIALMGLYVFSLIYLSNLGVISINVDALFGLVGNVEGAVMSYGSLAIGLIHSVSLGGGFAAGAAVGLKQG
>YP_006415557.1|151|765911
MFHPLQPIRAIPVWTLAASVWAFSAVAAANPEPPPIMPDPIAPDHAGSAGELFTESFFLTLGFSFMIGLAMGFALKVAFKIALLVIGLMLLGVFGLQYAGLVDINWSGVEAHYDGWMAWLGAFAGVFFAFVGDNLTSGASFLAGLALGLKY
>YP_005653164.1|118|1111069
MPCPLGAARVGGVELPDLTPYLGQMTFGGLAGYAVGFALKKVGRLLAFSLGLLFVALQLLAQAGYVQVDWTRIQKEVEPLLQGPGLKNLWEGLLRTLTYNLPFGASFMGGFLLGLRAG
>YP_002993820.1|99|604354
MNFDFSGIMGDMSIGAVVGFITGYALKKFIKIVLTLIGVYLLSLFWLQQKGVITINTDALFNLAESATTSTLTLADKVVGILPGTGAFVAGFYLGFRKG
>YP_002306497.1|99|523850
MDLNLNAMIGDMGVGGIAGFLTGFAVKKVMKLAMALIGAYLLSLFWLQQKGVITINTDKLFNLTGDLTAQIASLGQKVLGILPGTGAFIAGFYLGFSKG
>YP_135828.1|115|272569
MGEFVLQLDGLGLQQMGLEFGGGGLIGGIIGFAAKKVAKLIAVIVGIELALFKFLETRGILEVNWNAIGGAAQNATGTAGNAAATQPPSWVTSLLSALPVSAGFTAGFLVGFKKG
>YP_003684494.1|106|526227
MDVDWIQPYIGQLTFGGIAGFATGYALKKIGKIVAIAFGLIFIVVQVLAQMGYVSVDWTRVQRDVEPLLKEEQVRSAWDQLVAVLTRNLPFGGAFVAGLVIGLRRG
>YP_004201245.1|106|743525
MELPDLSPYLGQVTFGGLAGYAVGYALKKVGRFLAIALGLLFIAVQLLAQAGYIQVDWTRIQRDVEPLLQQPGLQSLWERLLTTLTYNLPFGASFVGGLILGLRAG
>YP_001323061.1|100|406327
MDVMQFVPDIGTGFITGFIVGWGIKVAMKVVIALIGLYVFSLIYLSNLGVISINTDALFGLVGNVESAVVSYGSQAAGLIHSVSLGGGFAAGAAVGLKKG
>YP_003473079.1|97|638303
MEIEKILTDMGYGGFAGFVVGFAVKKVLNVFLMLMGLYILSIMWLSHIGILDVNWGQLWVLLKSSVSSFDAFVKGLVRTIAFSGSFMVGFTLGFKTG
>YP_001549489.1|100|444158
MDIMQFVPDLGTGFITGFVVGWGIKMAMKVVIALMGLYVFSLIYLSNLGVISINVDALFGLVGNVEGAVLPYGSLAIGLIHSVSLGGGFAAGAAVGLKQG
>NP_247031.1|103|243232
MIILDFSQFLPDIGSGFIIGFVIGWAAKKAIKVVAFLIGIYILSLLYLAKIGVISINKEAFSALLGNLENSLLVFGDKIIGLIHSFSFGTSFLIGFGLGFKKG
>YP_003178220.1|115|485914
MIELPLQLELPGLQQVGLEVGGGAVIGGVIGFAAKKVAKLIAILVGIELALFKFLETRGILEVNWSAISGTAGNVSSAAGETAGAQPPGWVMSLLSALPVSAGFTGGFLVGFRKG
>YP_001096893.1|100|402880
MDIMQFVPDLGTGFITGFVVGWGIKMAMKVVIALMGLYVFSLIYLSNLGVISINVDALFGLVGSVEGAVMSYGSLAIGLIHSVSLGGGFAAGATVGLKQG
>YP_004762509.1|99|1042877
MEFDLNAMMGDMGVGAVVGFVTGYAVKKMMKLALALIGAYVASLLWLEQKGVLIIDKDRLFNLVGDWTHEIMTAGQKFMALLPGTAAFVGGFALGFHKG
>YP_003535396.1|109|309800
MDPLQLSIDPQQLGIEFGSGAVIGGIIGFAAKKIAKLIAVIVGLELAVFKFLESRGIITVDWERLTGGLVSATQDAATGAPPDWISTVLSTLSISAGFSGGFLVGFKKG
>NP_293917.1|116|243230
MSAAPPADPAAQITASFQSMLPDLGLGGLLGLAAGYAVRVVGRVALLVVGLAFIVVQLLAHYGVVTVDWLQLQTLTEPWLREGRENFGGWFSRVFLANLPFAGAFAAGFVLGLRLR
>NP_126798.1|99|272844
MDLNMTGITGDIGIGAIVGFIVGYALKKFLKLVLALIGAYILSLFWLQQKGVITINTDALFNLAKSATEQTMSLADKVVGILPGSTAFIAAFYLGFKKG
>YP_658075.1|110|362976
MVDLLQLSLDPTQLGIEFGSGAVIGAVIGFTAKKVAKLIALLVGIELAIFKFLESRDIIFVDWSRLTAGLAETTQSAADGTPPGWISTILSTLSVSVGFTGGFLAGFRKG
>YP_008378054.1|128|1033806
MVEFNPLQLGLDNPQQLGLEVGGGAVIGGVIGFAAKKVAKLIAIIIGLELALFKFLETRGILEVNWDAISGAADNATGIATNATGVANNSTAGGAAAAQPPSWVMSVLSTIPVGAGFTGGFLVGFKKG
>YP_004742998.1|100|1053692
MDILQFVPDLGTGFITGFIVGWGIKIALKVVIALMGLYVFSLIYLSNLGVISINVDALFGLVGNVEGAVMSYGSLAIGLIHSVSLGGGFAAGAAVGLKQG
>NP_925279.1|104|251221
MEQLNSQDWASWSIQLGAGALSGIAIGYAIRKLALVALFFVGLGLVFVYALTQWGMASVDWRAFDAQLQWVARQWQQWASGLFDNLSVTGAGFAAGVLLSLRLR
>YP_003127742.1|100|573064
MDITQFIPDIGSGFVIGFVVGWAVKKAIKVVAFLIGIYILSLLYLAKIGVISINKEAFSALLGNLENSILVFGDKLVGIIHSFSFGASFLAGFGLGFKKG
>XP_014780571.1|136|37653
MADSDAPEILDITTYTADKRWLENIFRDVSKLSVAKQTVVGGISGWCAGMLFAKVGKVAAATVGTSLLLLQIAQHQGYVTVNWTKIEKSMQTAKVSIERDTKKAYPHVAASIKTFFAQNVFLASGFAGGFLLGLSS
>XP_009065572.1|121|1834
KYDGWIEKMFGDISKQTVAKQAVIGTGSGWYVVAGWLFMKVGKVAAASIGLTVLLVQVAQHQGYLTINWSQFQSSVVKARRQMEKSARKHVPGLTSNFQHFFRRNIVLAGSFTGGFLMGLA
>XP_011412104.1|139|29159
MTHKRDKNEILDVVNYKDGWLRDMVKDVTKRSTAQQVVIGGVSGWVSGYLFIKVGKLAAITLGTSILVLQIAQHKGYVKIDYSLLQKDVETAKKVLEKQAKDHYPGVLETRLDNLKRFFKNNIYLAGSFTGGFFIGMTF
