# Supplementary material for: Phylogenetic and Molecular Evolutionary Analysis of Mitophagy Receptors under Hypoxic Conditions
Source: Front Physiol. 2017 Jul 26;8:539. doi: 10.3389/fphys.2017.00539 (PMC5526904; doi:10.3389/fphys.2017.00539)
Supplement: Supplementary file 3 [file DataSheet1.zip › MARCH5_185 sequences.fa]

>XP_003016079.1|501|663331
MSSPSRPRSQELNRDTPNLEHGSQEEGENVAQGASHDEHPVENETEAPVVPVCHGARIVDSDDSDDVAPIMPHPESMTHELSPRELEAICLNDELATSNIFPGESDLRKCWICYTDESEDSPLNKEWRSPCPCALSAHEACLLDWLADMENTEGPNRNQDGAMLLCPQCKSEIHMSRPNSLILDLAHKCEGMLNRLVLPGVAFTLVGTVWAGCCAHGVYSMYLIFGRETTIRLLEEAAQGPLGIRLNLGLPLIPISLMFSRTQYADSLLPVIPVLFFAAHHPYHQEMDLQLWPPSASMTFAALPYIKSAYNLLYRKLLGDLENEWISTVRTRLNADEEVRGPRRRRDFQDEPDNAEVVMEIELQMGVGAGNDGQRPAGGGHDNENGIQAHQIMAHRQGNMLRETTNLADIILGALIFPAISAGMGGLLKWALPKTWTTPSLYERGRPWLLQTRWGRSVIGGCAFILFKDAFLLYCRYKRACLHTQRVILNYDKKTKRPVLP
>XP_003004179.1|323|526221
MDSSTAQWTWPDDVPSASSASDHDGQSSNHNESQHTEPPQRRADFESQPQPQPRPRHYGPRSCRICLEECNPTWPSTGNTSTLVGMMGSGAKPVYMSADGLGRLISPCKCKGSQKYVHEGCLRAWRTADQTRRSANFFTCPTCKYQYKLSRLSWGTRLQSGTAQISLTAFVFVFSVFLLGFVADPIFNLWADPVGTIAETVVGSFDDFGRPPEPVHVPGDGTWYEHFVKGFLSLGIVGFLKYLIAMSPWQWWNMRASGIMGGGGRRGGGGRNRSEGISWALVMIGAMTFIYTVWKAVNSLSHTVLQRAGDSVLDVGNEDDDED
>XP_003023495.1|501|663202
MSSPSRPRSQGLNRDTPTLEHGSQEEGENVAQGASHDEHPVENETEAPVVPVCHGARIVDSDDSDDVAPIMPHPESMTHELSPRELEAICLNDELSTSNIFPGESDLRKCWICYTDESEDSPLNKEWRSPCPCALSAHEACLLDWLADMENTEGPNRNQDGAMLLCPQCKSEIHMSRPNSLILDLAHKCEGMLNRLVLPGVAFTLVGTVWAGCCAHGVYSMYLIFGRETTIRLLEEAAQGPLGIRLNLGLPLIPISLMFSRTQYADSLLPVIPVLFFAAHHPYHQEMDLQLWPPSASMTFAALPYIKSAYNLLYRKLLGDLENEWISTVRTRLNADEDVRGPRRRRDFQDEPDNAEVVMEIELQMGVGAGNDGQRPAGGAHDNENGIQAHQIMAHRQGNMLRETTNLADIVLGALVFPAISAGMGGLLKWALPKTWTTPSLYERGRPWLLQTRWGRSVIGGCAFILFKDAFLLYCRYKRACLHTQRVILNYDKKTKRPVLP
>XP_003029649.1|470|578458
MSDPSGVLPEPVSLTSGTGIRVDQLRRRTCFICQQEETFDADSNPSNAWVHPCRCTLLAHRTCLVNWINAVHLPKAPDPYKMEVRCPQCNEVYTFAVNDSTPSRLLKVFDLGNKIVEGAVQIGMRALVIGAILSFGRSIYTVFIAYGAASIRLYIGEEMYQILLSDDTLVWPWEAFIRLPWIPLNALLGSYLSIANILWDPLPAFLIWPASTAAAHRTVRRTLLSLGRSDAFPRGVTAAWPPSPAFVHFLGIPGARFTYSLVRGRMIRRIAGLPQRESTAENTLRQLVEDSDSEDSDGEEGDEGDEVDEAVALQRHLSRPGWLARAGHSLLTPFYANGMGWVLGEAARHAQWLKTALAIRPALDPLAVVPAPVLTPLDFWKTGAMRGEDVSSITAFFRAFWGGTGLWASTDPVWFRNILGLGIFMVAKDALYALHLRYALRELRSRKIISRDFGNVDRSTLDLIPRDVAS
>XP_003041059.1|513|660122
MPPAEPQNASTGAPRSLDAPRRCFICLTDQDPEDPPGSWVDPCGCTLEAHQDCMLSWVTDCERSNKPLQCPVCKDRIQLEGPWDPVVALTDVVASKFTRASPFMLLGSVTLGVQFSLQMYGALALYCFSGREALTEFILGPEVWTHGEASRVFLNRGKRLRNALVLTNVGPALLLGQLMPWIGNKVFLSTASAYGVYQAMHEDDFFCWPPSPQLVMAVFPYIRSAYLNAWREFAFPYEVSLNRQIMGLPPLEPRQNEAPANDGQPERRNGEGGVVGFLNGLIEALEADDGDDEQDNDAGAGGQVRIGGEGEDGMVLELVIEEIQDEPEEDSDDEGWVERAQERVQRRENARLDEDEPAPRPGQEAQRVPAPAPAPAPVVAAPAPAPAVDNQPAERIEHEAPQAPPARRPGLGTILSGVSNAIVSALILPGLSYAMGELLRLALPKSWTIASPQGSTGRPGLLQQQWGRSLVGGCLYVVMKDVLRLYTKYRKVAAIGKRRVKNVDRERRRNERR
>XP_003067634.1|326|222929
MDLRQRHNAPSWHWPDQSASPPEAPGSSEPQSNAGDRTEPDNGSTPGTSYPSRMCRICLEIVHPTYRPVSENLPSFLQSGPRVTYEPDDPSLGRLIRPCKCKGSSRYVHEGCLRKWRNADPNYGARNFWHCPTCGFRYRLQRVTLGRWISSFPMQIFLTLFILFFVMFILGFVADPIMNLYFDPFDTITSGTFWDEESESITLSARTKATWSEHFFKGLASLGLLSFMKVFLFRPWQWWNFRHSTVLGGRRAGPTGRDRAASISWVVIVIGVATFLYGVYKGVLAWSCRVLETLGQHVMDVPSDDDEDEDADILPDLRKDSSTNDD
>XP_003068650.1|531|222929
MASFPPQSASSSRVRQSSSQESPNEEEEELLDLSPYAEARGARKPERSPEPPLRQSPTAASLADAQKEITANNTQEREKQVDQELLECKRKETTEAEESNISASVTNPPHDEEPKKCWICYTDETEDSPLNAEWRSPCPCALYAHEACLLDWLADLENPKSRRYSGRAAKMHCPQCKSEIVIARPRSLVVDFMRKAEKIAGRLVLPGLLFTMAGTIWAGCCAHGVYSMYLIFGPEEAKRILDSGARQSWNPRLNLGLPVIPLTLIFSRTRYAESLLPAIPVIFFATHRPGEGQLDLDMWPPSASVTFAALPYAKSFYGLLYEKLFGRLERKWIAEVQPRAGEAEEAEEIGHDENHNGHIHHREQIPDNEGEILMEIGLELELGMGDDDHPPLAVQAVAQGGDNQQAAGQEEAENQQGAAANPILGRRQNEIIHDTSNIADTVLGALLFPAISAGMGGLLKVTLPKSWTTAPVDKSRAGFLQTRWGRSIVGGCLFVLLKDALVLYCRWKLAQSHRKRRVLNYDRTKKRVVGP
>NP_596150.1|340|284812
MTDTAKYEKSSARCWICYEEYDKKLCSLSNDSWRRPCRCSLIAHESCLISYITRSGSTRCPQCLTAYRIAKPPKEKSWAVNVLGIGHSLEAGLAQVTFGVGSCLGITKFIYSIFKQTGIWICKQVADESSLIEMLKKPVFSSVVLPLLPCMLVRFYEAPPYDIAFSLYTHFSIYSCAEKISNTSLLLCTLPWVRSLYKELMTRIFDGIVIGADGEFEDSETDWFRQFEAQVEHRNQVEDVNEREDTESEFWILLSVAHVFLDAFTTKILRIVRPILLFPLAGKFLGRFIPGNFTKLEKSIIGAFAALVFKDIFVYGFIAWRKRKPWSIRILDNPRRVSDS
>XP_003660843.1|526|573729
MASPNNGTAASSPQPTSVHEIIPAPIATNEQRVCFICLQNDTDTPNATWVNPCPCSLEAHEECMLRWIAEMEASPRQSKKGGFKCPACKATITVEEPHDPLLAIRDLLYARYSRVSPYILTFIITGGSFAGALWYGQTAASIFAGRRAVARWMWPGERQRWPSTLIKLWILSSIGPGLVIMRWLPWLGTVVVLPFSVLYSATLVAQDDLPTWPPSPHWVVALMPLVQLSYSYLLYDLFGPLERRLNRALRGLPATEDDAALRNGAEQAGAAPAPTAGAAPAPAAGAAAARNEQEADGLWGAFANLGRAVLGLFADVRVEGAGNVDVELANEHFEIRIGAELADDQDEIDAGRDLEDEDVDGGRDGFQLPAEAAAQHEEQQQVQNPQEPADQRQPRPEAAQQNQNVQNAPDNQRNNDDVPEGSYFTLVINSLVTSLLFPAISYGMGELIRAVAPRTWVAPARSWGRKGPAGLLQQRWGRSLVGGCLFVVMRDAIALYTKYRRVQVRAKRRVRNVERRTGSRSTGEAA
>XP_003653543.1|514|578455
MADSSIGGGSAAPESSASNRHTIIPAPIAADNQHVCFICLQNDTDTPNATWVNPCPCSLEAHEECMLDWVADMETSQGRSKNGLRCPACKAPIKIQEPYDLFIALRDGLTRRYSRLSPYILLVLVSSGGVAGASWYGWGAAAIFAGPDAVVRWFRPRPGQGFPSIVMKIWALSAIGPSLVVMRWLPSLASAVWLPFSLASAANLLAHDNFPTWPPSPQWAMILMPYVHLGYACLFRGLFGPLDRRLNRTLRGLRAEEPDAARREEAAPAVAAPEPVAEAADARNPEEVDGIWGAVANLGGAVLGLFRELPLEQVNVEVRINGGADDFPRAQAGQAPEAAQMLEIDEEIQIRAGNAAPEAAEQQQPAPQPEQRNQRPPRNLDDHNNERGNDIGNDNDNNDNNDAGEVSYFRRFINNIATSLLMPAISYGMGELIRAVAPKAWVTRPWRRAPTGLLQERWGRSLVGGCLFLVLQDVVALYTKYRRVQVKAKRRVKNVPRSRPEDAGRHGNRAAGGA
>XP_501220.1|525|4952
MGNTQRCWICLGTEEDPPPSDQGYKWRHPCQCSLTAHELCLLDWVQEVVQSHPEKVAESDSSRHNHRIIVPCPQCKADIVIEDETPWLLYVRQKVEQGMGHALMYTVFATTGAAATYFVHSTLYGLGALAIRSFCTPDMATELLRIRITPTAIEILPPTLNQTMLIPLIPVVLVGSRFGTHMLGGILPLARLASVPPHRYFDDYHIFTWLPLMKVIYDKIYSVTVYRALRHFAVQARPQLFQEHTNGVPVEGEDATLLLEEEAAALQAQVEQNNVPGAFPRGNNEAPGLAPGLQDIGRELMRLRTNGDDAAYDAVMQTLVNRARDEHGFVDAEQVMGFLEGFFDELTLENDVTIDELMLRLEEYRDERENAAAEEDNNFGQLGLFNRILEQAVGAIGNNQQQQQAPQPTNSSDPDISWILGQYSLITRVGNALLFPLYCGAMGGLLSGIPLVRNVFTTRVRRNILGGVLLILLRDGFNIVTAYLRVRQLTSKRVRNFRPQRREDNPTTNRPRGMFPRVHFTISNV
>XP_002374758.1|456|332952
MESIPGYSASPGRPRSSDNASTRHEGASRPDTSTSPTIESMEDNETVFLNKPSSSEGNVSGAAPIQTSHPVDTSNDEPQWRSPCPCALTAHEACLLDWLADLENPRSRKRNGRNAKMMCPQCKSEIVVSRPRSYIVDTVRMLERVAGRLVLPGMVFTLAGTVWAGCCAHGVYSMYFVFGPEDARQLLEESADGPWNSSLNLGLPLIPLVLIFSRTRYAEGLLPAIPVLFFATHNPGHDPDFDLWPPSAAMTFAALPYVKSFYSTIYERLFGKLERRWIAEVQPRQSDVNEFDDNAPPEHPEADPPRDDGDGHILMEIDLELQVGMGDNGAGDQGQNQGAAQNGQMGLGRRDDLIHETSNLADIILGALAFPAISASMGGLLKYVLPKAWTAAPSALERSRPGLLQTRWGRSVVGGCAFVLLKDALVLYCRWKLAQTHRRRRVLNYDKAKKQVVGKR
>XP_003323230.1|686|418459
MFKVAREFAPRGCYICAPTGAHPAQGLTPRRQQELAVDHFGGDQRSLARTITTTTMNTTTNSINLNHNGKTSENNNNEAEEQLSGFPEDFPHRTNNQRTSTSAEPIKSPPLTTTTTPPPPPPPTSHGLMFHGSTTRSKSSPTENDRKATSSLPRRNYSEIQSATFKPVNHHPPQKAEARKCWICYDDDDEEEDHQERGPAQTLQAGRPNQQARSNYKKNQRWVKACRCSLVAHESCLLTWITTYQLTHPAPASISSPLSTPVKCPQCAAIYQIVQPSSPLLSLLHRLKRPYSSGMSWSALGCVVLGVGVSASSYGLWASRCFLGPIRWNRWVSANRYGGGLNFLKFFQLSLVGPILILSRTKQLDSVLPFLPISFILSTFPPLALDGEFNSSTHHLADPNLLRLEHVFPPEPGLTLCLIPWMRIGWGFVWSRISNMILRRECVGMSYQYPLGVGLGLGGQAQAVAGGGPHEGNRAAAAGNEGRADFEQAEEEDGDAEELNGQQPPAAELVLDYTSLRTVIRVGMEALILPGAASLVGTLLLLLSRNRPWLRTLLGLKISSSLLSYQQPSYPQEGSSSTSASSILSTLKSSLGHIVYKLTRFELFSNRTQAGSDTHPLKLPSILTGFRITDYLDSAGEDDPVWWRNTLAGALIVVLKDLLSLTEKVLKLRKLKYRRIVDVDQPQQTL
>XP_003710299.1|560|242507
MSSDPTQQSNGTMTTADQSSPLRQCFICLLDSTETPENEDWVNPCPCTLEAHQSCMLRWVAEMEAVGGANRSRGRRASTLQCPACKGNIQVFEPFDPALWLRDRALQTYSAVSPVLLVCFVGGSTFSAMVKFGDFSVATFAGSFSAVRKWRLDGIQRPLDPRWFATSAGLRFATVHMFKLWALASIGPALIISKAFSGIGNLLLPVSLASSVLMTAKDNVPHWPPSPEWALTAMPAVSLCYSHVYYTLFGRLERRLNAAIRGRDPDSPQEETHLEQQQEGQDQQRPQQGGQRRRNNRDRGVNVWEAGLGRIMALAIALVFGLDDDEGEQDGDGGDGDDQRVEFELEINLQVPNDEDEEAPQGQIEEAGNMAVAQAPVRNEPEPAVNDGTLPVAAEVVLGQEPDVQAENDIPPQQALAADQATAQEAADPPPAIQPAPQPQAQQDQPAEQPRQRRVEGAGISTWSRIINGTVSALLMPQISFAMGEALRLTLPARWVSKQGQPKGLLQHTWGRSLVGTCLFVVLRDAMSLYVKYRRVQAIKNRTVKNFDPTVSSKGAGSTA
>XP_003854947.1|604|336722
MASLPARQPSQSRRPATSEQPSQSPASASSQAAGSSQSHASSSPVRARSGDSQTIFVHKPDEEDIQIEQELELGSQQAPQAQEEEEDEKRCWICFSDQSEDTPTTSPWRDPCPCALVAHEECLLDWIADLEAPGQQNRRGEYTTPKCPQCKAEIKLSRSTDLIVDASRAVDRMKSKVVTPTVLAMLSGGLHYMSTAWGIHSIYAVFGAEDGHRILRPVLYNTIRAPVEVYVNSPRDASRVMLDLFLDRLQHWRLYLGLPLIGPVLILSRMSFADSILPVLPIFFFATQNYASNDTVDLTQWPPSASFAFALLPYARAAYNAYYQRFWAEKEKQWLKEVQPRAGQNSNEAAGGNAAGGNAAPQGDADDNVVEVHVDEIRVDGGIFGDWEVAIEEIAAGQPNDAPPPNRNNDGAAAPAPVIRDGRIQPYAERLAGQLVEAEQDLDPEARQQQPAADPQPAQQPEQPAERRLATTGTAIAGHFVGALMFPTVAGLAGEFLKLVLPASWTAPSTAVKWLSWNGDYFPKKGGFFQAKWARSLVGGCLFVVCKDALRLLRIASVRSERALSWTEADKLGRAYHAQTRYQEEIRDAIERKRVPLFGPITTS
>XP_006961745.1|504|431241
MDSSAKAEPQSPSSSSSPPSAAIQAAAVDRPSDAPRRCFICLTDEDPSDPPGSWVDPCPCTLEAHQDCMLSWVTDCERSNKPLKCPVCKSAIEMDGPWDPIASLHDAIQQRFTRASPFILLTGVSVGVQFSLQMYGAMALWTFAGKEALLRFALGPDMVIDGRPPGALRFAKERIVNALILTNVAPTLLVSQLLPGLTNRYFMQSASIYGIYSMIRNENFLEWPPSPRMAMVALPILRKMYFSFWRDFIMPYEVKLNRQISGLPPLDPQQEADGAHRQDLERNGEGGFIGLLQNILDVLDPDEEEPAAGANNGGREARGGAQHEIRLEQREEGDEIRVELLIEEVVEDGDDEVQVVVPEDEEFGGQRWGQAQDELANGHAQENQREAPQAPPARRMGLGGLLSSVSNSIVGALLLPGISFAMGEALRLMLPRSWTTAPPKNNWLFGPSPSGRPGLLQQQWGRSLVGGCLYVVLNDVIRVYSKSRKVAAMQNRKVKNVDRPRRRK
>XP_758514.1|598|237631
MPDSQQHHSEASGSRPRSPLSTSHDDVARLEDDLIPSPPASSHGPPHPDGSSTASVAFTNVDRSARVYRFPNDLPPHFEGSSADPDPNERVVTVRDLRSKTCWICSEEDEDPLLSQDRSTSNGASSATPVSSRKRFVHPCNCTLVAHESCLLRWIDQSKRNHPLQDYVTCPQCKAPYILINNKSTLLQIFEFFDKLVTRLEPIGAVSILGGSFLVACTAYGCVAIRMLLGKDAARRALASPWPWHYWVDIPLIPFALIASRLNIFESAMTWVPTLVAFPITSIPMMTATAAHGRLFDRYLESGIYGASAYPPGPALTALLVPWIRVFYLALKRKVYRAVLSPFYGSSRSETWRRTAGTGRNRRRVIIVGESDSYLVDGDAALGTQPMPDGVGGPMAQVQEVGNDHGAADDGPSQTVYVSHHSLARLCLGALSLPFVASLMGRILARLARCSQLLARILGIKNVQPAASSILQSFYTTKASATLKPTSSESTSATPSPIASLFRGHLPLLDSQATKGKSDTTGDTNRSMERLTLLSYSSRYDDLDPVWFRNAVGAGVYILLKDAGSLLYRYLRLSQRNRTSIKDLPFQAGLVSGLDLRD
>XP_754587.1|496|330879
MASAPGYPATTSRARSSDATSVRDETTANTDRGSFTGDSPAESMEGNETVFLNKPVASSEDVSTAASDTATASKSPVPSSTATESVNEEPRKCWICYTDETEDSPLNSEWRSPCPCALTAHEACLLDWLADLENPRSRKRNGHGAKMVCPQCKSEIVVSRPRSYIVDVVRMFERLAGRLVLPGMVFTLAGTVWAGCCAHGVYSMYFVFGTEEARQILEETADGTWNSGLNLGLPLIPLVLIFSRTRYAEGLLPAIPVLFFATHNSAQELDLDLWPPSAAMTFAALPYVKSFYSAVYHRLFGKLERKWIAEVQPRQADINEFDDNAPPEHPEGRNDAENGQILMEIDLEFQVGMGNDVRQGILGLHAGENAQNNGQNQGGGQNENNLGLGRRDDLIHETSNLADIILGALAFPAISASMGGLLKYILPKSWTTAPSALERGRPGLLQTRWGRSVIGGCVFVLLKDALVLYCRWKLAQTHRKRKVLNYDRKKKKVVDH
>XP_001271037.1|498|344612
MASFSEFPATTGRNRSSDATPATREDSIPESSTGSFTSTSSIESVEDDETVILNRPIEPSEDASDNNKTPTATASPSPTQNSPAIDSSIEEPRKCWICYTDETEESPLNAEWRSPCPCALTAHEACLLDWLADLENPRSRRRNGHGAKMQCPQCKSEIVVSRPRSYIVDIVRMVERLAGRLVVPGMVFTLAGTVWAGCCAHGVYSMYFVFGTEEARQILKETADGTWSSGLNLGLPLIPLVLIFSRTRYAEGLLPAIPVLFFATHNPGQEFDLDLWPPSAAITFAALPYVKSFYSAMYQRFFGKLERKWISEVQPRQADVNEFDDNAPPEHPEGRNDGGNGQIVMEIDLEFQLGMGNDDAQNVLGLHAGENAQNNGQNQGAEQNGNGLGLGRRDDLIHETSNLADIILGALAFPAISASMGGLLKYILPKSWTSAPAALERGRPGLLQTRWGRSVVGGCVFVLLKDALVLYCRWKLAQTHRKRKVLNYDREKKKVVGG
>XP_002490245.1|430|644223
MDDNRRCWVCLGDFGEIPPMGTVKQAHEWIQPCTCSMEAHRVCLANWVSSVVLQEKRPTRQTNRNTSWLFLIYGRTQQVEMKCPQCQKPIILHLKPTGFISSAFKSAEYFVGDFTKFALASTLLTSAVTATTLASVGVLSLTGMRIMSSLCPNSVILRLFDVKQRIGTLASAVQNGYLPASRVITFTSTIPFYLLSLRTRYSRMTDNEILVNVFPLSFFSETKYLLNFSGINESPKKWFLLISPVRYAYMLFFRLTFNPCYYMLAKRTRPGFIANNFSVQEIDEMEIENNPENIPETTSSKQMEASIILSIRSWLMKTKRRFKIRRIRRMFISCLKTDYSKAFGKSSMFFLIGSTLIWPALGEFTSSTLLSKLPSLMRLLNKHVSSPDEAIFVRNLIGCLVVVLAKDVTNLFLTWRSCLQLNDFDVFVNP
>XP_002559428.1|493|500485
MASVPGYSAAGRTRPLDDTTSANPDENAISQQTISPQEESMEDTETVFLNKSVSTPSHGSDISSKPLSPSSKPPNVSEEDEPRKCWICYTDETEDSPLNLEWRSPCPCALTAHEACLLDWLADMENPRSRKSNGGVTMQCPQCKTEIVVTRPRSYVVDMLRLVERVAGRLVLPGMMFTVAGTVWAGCCAHGVYSMYLVFGTEEARQIMEETMEGPWNPGMNIGLPLIPLVLIFSRTRYAEGLLPAIPVLFFAAHNPGQEPDFDLWPPTPAMTFAALPYIKSFYGALYERVFGGLERKWIAEVQPRAAEEVLDDAQQQDQAEGLDRFDENGNGQILMEIDLELQMGMGNEDEQDHEAVGQGEDAEGGPNGAQDAGQNNNPLGLGRRQNEIIADTSNLADVVLGALVFPAVSASMGGILKYLLPKSWTSSVTDRGRLGLLQTRWGRSVVGGCMFVLLKDALVLYCRWKLAQTHRRRKVLNYDRAKKHHASKRSTG
>XP_002582591.1|533|336963
MASLPPQSTTPGRIRSTTSRDSNSEHNALPQETSSYTATSSSETEDRESSSEPVFPRSPAQSTSFAGIEVEDITDTNKEAENPDTVNGTDAAGTSSSNIAASAPNHPDENEPKKCWICYSDETEDTPLNSEWRSPCPCALSAHEACLLDWLADLENPKSRRYSGRSAKMHCPQCKSEIVIARPRSLIVEMLRRAERLAGRLVLPGVLFTLAGTVWAGCCAHGVYSMYLIFGTQETKRILEAGTGQPWNPRMNLGLPTIPLTLIFSRTRYAESLLPAIPVIFFATHRPGEVPLDLDMWPPSASVTFAVLPYAKSFYNLLYEWSFGKLERKWIAEVQPRAGESEGNGQAGQDGHQNEDNQVHDHMAENEGEVLMEIGLELELGMGDGDEPPVAIQAVARGGDNQPAGAQVEGQEGNQEGAPANQILGRRQHEIIQDTSNIADTVLGALLFPAISAGMGGLLKFTLPKSWTTAPASLEKGRAGFFQTKWGRSVVGGCLFVLLKDALVLYCRWKLAQTHRKRRVLNYDRVKKRVVDP
>XP_002795993.1|450|502779
MDDPSSSTAIQKNDTLAVSDPRKCWICYTDETEDTPMNTEWRSPCPCALTAHEACLLDWLADIENPASRKHTGRPAKLYCPQCKSEIVISRPRSLVVDMVRSVERLASRLVLPGMVFTLAGTVWAGCCAHGVYSVYFVFGSEDAQRIFQTRRDATWNPRLNFGLPLIPVLLILSRTKYAEGLLPAIPVLFFATHQAGSQELEMDFWPPSASMAFAALPYAKSFYGMVYEKLFGKLERKWIAEVQPRSGEDGPADGQAGAHGVAEIGHGDILMEIDLELQLGLGGGNNDENAANLHPLPGAGGEAPQVNGADNGEAAQNQAAEGGADQGNQMLGRRQDAIIHDTSSIADTVLGALLFPAISASMGGVLKLALPKAWTTAPSAASGPVLDKGRVGLLQSKWGRSVVGGCLFVLLKDALVLYCRWKLASTHRKRKVLNYDRSKKKVVGSRGSQ
>XP_001909096.1|577|515849
MATPSGASSPTGSLTPSTSVHPSIVPAPYAENDQHVCFICLQNENDTPDATWVHPCPCTLEAHQDCMLQWVAEMEVSNRRSKNGLQCPACKSPITVEEPYDAIVALRNRFNRKFSRISPGLLVLIVSECSVVGAASYGFAAITVFAGRKAVASMVDKMGVIPTVITCSLIGPGLVLSRWLASLGNLVVLPVSALYSTFLIGRSQPLTWPPSPVWAVALMPSVQFAYTFLYYELFGKLEKRLNRALRGRPMDEEPPNEAQQQQQPPPIQAVAANGQQQQRQPGEQQQPPPQNGAGNNNNNNNNNNNNNNNNNQREGENGEEGMWDAVINLGRAVVGLFGDDDDQADADLDDDDVMGRADEIVFEVQLNLGDDGHDHDHDHHHHHHNDDDQDEMGNIHMDVAVPAGLPAPPPAAAQQPAPPPQNNNGRNLRNHRNRDNNEVARPPPGPNGEGETNFLSLFINSIVSSLLMPVISFGMGEAIRFLAPKSWVTRSIFQRDSIWSSIWGGGGRRRTIPVAAGTGGVFAPSILQHQWGRSLVGGCLYVVLRDAWTLYVKWRRVQVKQNRRVKNVERRAAGKDN
>XP_384266.1|524|229533
MASEIQDAPDAAAIPPQKPTEAPRRCFICLTDEEPTDPPGSWVDPCGCTLEAHQDCMLSWVTDCERSNKPLQCPVCKDRIQMEGPWDPIVSVTDAVANRFTRASPFMLLSSVTVGAQFSLQMYGASAMWAFAGRQALVDYVLGHEVWANGDVSRVLMTGGQRLGKALILTNIGPALLIGQLMPWFANKVFLSTASLYGAYHAMHDDNFFDWPPSPQLAMAVFPCVRSVYLNLWREFVLPHEINLNRQIMGLPPIEPRRDQPPANERQPEQRGEGGVLGFLNGLIEALEGDEADDDGEIDALGPRAPGDVEDQNGGGVVIELVIQEVDDEDDNAWDQQPAEDNGVPQQEPLNDENPVILPAEDIEEDGEEDFPPVPIEAPQDPNPEAAVDHAPVIIPEPEAGNQAAQQNQHEAPQAPPARRPGLGTILSGVSNAIVSALILPGVSYAMGELLRMALPKQLTAAPSLFRGGLLRPGLLQQQWGRSLVGGCLYVVIKDMLRLYTKYRKVAAIGNRRVKNVDRARRRK
>XP_003189539.1|474|510516
MESIPGYSASAGRPRSSDNASTRHEGASRPDTSASPTTESMEDNETVFLNKPSSSEGNVSGAAPIQTSHPVDTSNDEPRKCWICYTDETEDSPLNIEWRSPCPCALTAHEACLLDWLADLENPRSRKRNGRNAKMMCPQCKSEIVVSRPRSYIVDTVRMLERVAGRLVLPGMVFTLAGTVWAGCCAHGVYSMYFVFGPEDARQLLEESADGPWNSSLNLGLPLIPLVLIFSRTRYAEGLLPAIPVLFFATHNPGHDPDFDLWPPSAAMTFAALPYVKSFYSTIYERLFGKLERRWIAEVQPRQSDVNEFDDNAPPEHPEADPPRDDGDGHILMEIDLELQVGMGDNGAGDQGQNQGAAQNGQMGLGRRDDLIHETSNLADIILGALAFPAISASMGGLLKYVLPKAWTAAPSALERSRPGLLQTRWGRSVVGGCAFVLLKDALVLYCRWKLAQTHRRRRVLNYDKAKKQVVGKR
>XP_001397729.1|481|425011
MASLPGYSASSRPQSSDNNTTSTTQQNSVSTNITSSASSTESFETSDTVLLNGTSDTATAGGSPTSPTLADASGEEPRRCWICYTDETEDSPLNSQWRSPCPCALTAHEACLLDWLADLENPRSRRRNGHDAKMLCPQCKTEIIVSRPRSYIVDVVRLVERLAGRMVLPGMVFTLGATVWAGCCAHGVYSMYFVFGTDEARQILEETADGAWNSGLNLGLPLIPLVLIFSRTRYADGLLPAIPVMFFATHQPGQELELDLWPPSAAVTFAALPYLKSFYGSIYERMFGKLERRWIAEVQPRQSDVNEFDDNAPPEHPEPDPPNDDNGVLMEIDLELRMGNEDGPQGLFGFNGGNAQGGQGQNQGGNGQPLGLGRRDELVADTSSLADIILGALAFPAISASMGGLLKYLLPTSWTTPSTLGKVRPGLLQTRWGRSVVGGCAFVLLKDALVLYCRWKLAQTHRRRKVLNYDRSKKRVGKAGS
>XP_003306461.1|311|861557
MSSSSGHQPMPGWYWPDDVPKNEPSHATSSSTASASASQSNPSSASGAGEKQSQKSRRTHWPPRQCRICLETVQPTFNAPSQNLPGFLQSSNVVYEDESGRLIRPCMCKGSSKYVHEACLQAWRHADPSYGRRNYWQCPTCGFKYRLARLGAGRFIGSAAAQIGLTALILISVIFVLGFVADPIINLYLDPWSFLSPWSGLSGSDYAYYYEDESSTWYEHFAKGFASMGVLGFLKVLLASPLSYFRIGGGGRGRTTGRDRYEQVSWIIILIGVGTFLAAIYKGVRVWSRRTLERAGERVMDVQGDNDDEDE
>XP_003300249.1|572|861557
MSSLPAQRPASQRRASPPPESSVSQKERANSFSGQSVDSQTLLLNSPPSQSAASAFQEQKETPSQAAAPQQQDDDDDPRRCWICFNDETEDDETTSEWRSPCACSLVAHETCLLDWIADMEAPTSGRRAGTTAGKVLCPQCKGEIVIKRPKSYVVEAVRSMERLVGSLRLPGFALVTGTALYSTLTLSGTATIYQIFGTEDALQILGPLYETPNAAVNSVAVQCLDHLRQHWRLDLGLPLIPAVLVASRTTFADSFLPFLPLIFFVSSGQPGDEMLQLQWPPSAAFTFATLPYLRGFYNAYYERFWLPREQKWLKEIQPRQGEDVNADVQVQDQGPAMDNAADGEVIQEVEIELDFDIFGGWGEGEGEGAEPENRHVQPMEPPAAGPIDAPPQDEDDTDTEDDLPDLVAAAPQANPVPEPAAAPAPNIPMQAAAPRPRRVRRERAATFSTSSLADTILGALIFPTIAAAMGELLRHTLPTDWVTPPSSSPAVSWLGGWIKNGGKAGGVSKPTGFLQTRWGRSIVGGCMFVALKDAVMLYVRWKSAQNHRKRGIVDYERKRGRGGAAAAASSS
>XP_003347673.1|566|771870
MATPDTGSQAASAPVPNPLTRSDTNTFKRCCICFEDEGERTTEPVVRPCTCSFPVHETCLLRWYEENHNEKNNRDGVSCPQCKAPFKVEEPFDYVVALRRTIHRKFSQVSPIILASMVASGTFASSATYGVIAASSFAGYETALRWVGLQVIPGQAISVSGARSAQVGRMMMRLWTMSSIAPAVILSRAVPFLANFFFVPFSAMYGILLIAQDDHPTWPPSPTWAMVMMPYVHMTYNRLYNYWLRPIDRRLNRALRGLENNLTQPTDGAAGATESENNHDNENRDRESRFILSDLLDLGRTAWIILSNTPDDGGAELDVRIEIGANADSDNDAADRQLEDSFLQVDAPEAPYTQYNEEIAGHLEEAIGQVREVPWPAEAEAEARPPTPTVPEPAPAPAAAPPPQPAARARRERNNNNDRDRDGVELPPFSLTDIVNNVVTSLLFPFISYGMGELIRLALPKSWTSPPKPIVTSGFFKRGTILSQGPGGLLQQRWGRSLAGGCLFVVIRDVFELYAKYRNVQVMKGRRIVRGGKGETGETVEEGFLLEEGLLTLALALVISSTLPVF
>XP_001263425.1|496|331117
MASLPGYPATIGRARSLDATSVRDETTASTDRSSFTSASPAESMEGNEAVLLNKPLASSEDASTAASDTATASKSPVPSSTATESVNEEPRKCWICYTDETEDSPLNSEWRSPCPCALTAHEACLLDWLADLENPRSRKRNGHGAKMVCPQCKSEIVVSRPRSYIVDVVRMFERLAGRLVLPGMVFTLAGTVWAGCCAHGVYSMYFVFGTEEARQILEETADGTWNSGLNLGLPLIPLVLIFSRTRYAEGLLPAIPVLFFATHNSAQELDLDLWPPSAAMTFAALPYVKSFYSAVYQRLFGKLERKWIAEVQPRQADINEFDDNAPPEHPEGRNDAENGQILMEIDLEFQVGMGNDVRQGILGLHAGEDVQNNGQNQGGGQNENNLGLGRRDDLIHETSNLADIILGALAFPAISASMGGLLKYILPKSWTSAPSALERGRPGLLQTRWGRSVIGGCVFVLLKDALVLYCRWKLAQTHRKRKVLNYDRKKRKVVDH
>XP_001797875.1|310|321614
MSYSSGYQTPGGWSWPDDLPKNEPAQPESSTSSSRQQPAGTSSGANPSTGSGSRSRRTHWPPRQCRICLETVQPTFNVGSDSLPGFLQSPGVVYQDETGRLIRPCLCKGSSKYVHDACLQAWRHADPGYGKRNYWQCPTCGFKYRLARLGAGRFVGSVAAQIALTALILIVIIFVLGFVADPIIGLYVDPWSYMPWNSWSRRSQGFYFEEDESTTWYEHFAKGFASMGVLGFLKVLLANPFNYFRFGSGGGRARTGRDRVEQVSWIIIVVGVGTFLAAVYKGVRVWSRRTLERAGERVMDVQHDDEDDDE
>XP_001798215.1|551|321614
MASLPPQRPAEQRRASPHEETSSSQQEHLARTNSFSAQSVDSQTLLLNSPPRETAKPAVEEQEEAPKLTNTPQEEEDEPRKCWICFNDETEDDETSSEWRSPCTCSLVAHEKCLLDWIADMEAPNNRRRAGTRASKIQCPQCKSEIKIARPRSFVVDAVRLGERLTGTLLLPGFAIVTGTALYSTMTLAGTHTIYQIFGTQDALQILAPLYEKPDMRITSPLLRMLMHLAQHWRLDLGLPLIPTVLVASRTTFADSFLPFLPLIFFASSGQPGDELMQLQWPPSAAFSFAALPYLRGFYNAFYDRVCLPKEQQWLKEIQPRAGTEDAADAQLADDHDHDHDHHDHDHEEVNEVEIEVDFDIFGDWNGGGGADHHDHDHAHVQAPDRPIDAPPLDDDEMPALIEVAAAPAPNVPLQPAQPRRQRVRRERNIAFSTTSLADTILGALIFPSIAAAMGELLRHTLPSSWVNTPSSAPSLSWLGGWITTGGKVGEKGRPTGFLQTRWGRSLVGGCLFVGLKDAVLLYVRWKMAQNHRRRRILDSEDRGKRVGRGS
>XP_001873160.1|300|486041
MNAGVNNGGGFSAQRLLTVLISFQPGPFTTMPDADERQCRICFDGANVELEMGRLIRPCLCKGSISYVHVKCLQTWRNSSASKSAFFACPQCRYQYRFSRTRIVGLATNPVIVGGLSGLVFTTIVMLASYITTYFMAAFEEPSNYYSYSFFYISPIQVFQDLVTAAFRVLRDGDVVGIFDDTAFTSPTRASDSTLPRSKQTPGLIMWFIRRFVLGLPLVGAGSLVHLLLSVQMLAPVQWLARYRGQRNRRNDSSRDIAALIVIGLLVVGAARALIKVYQLTQKWTQYLLIRAEDAILEVN
>XP_001879982.1|530|486041
MTLSTVALPSTVNSPIMNVQVPTVNDLRVKLCYICREEELYDAVDGENPPRAWTHPCKCTLIAHEQCLLKWIQTAQGSSSRAPNALKCPQCGAAYELESKDPWILKFIAGGNRVLQKLGSLFTVFGAATVVCAVGTSLYIICTTYGAWAVQKFIGKEMFDTLLTDDPSNWPWTAFINLPLLPISLILSRFQSTNELSPIIPILLVWPPTYPVGERSRRLQDYWKKPENSTRLGSLFSNTPSPTRSWPPSPVLFSLFGLPIIRMIYRSCYAHLYYKLMGTRLAVATRDRNRRGLRFEEGPFVIRIRANVQEEGQQQDQQQQQQPQQAQVDPQQQQQQLQMVDQAAEEIAAANQDQDPDAAAVAVAAAEQLIEINASSLGRRVGGALMIPAISSAMGSLLFRLSKHSSLLRQFLGVRLGMGSKKFPLPPPVVMELFGLEGEWEGAGLVKQFVMGCKLGMAALWGGTRTWAESDPIWWRNTVGLGLFIAAKDCIHLAHLWLAKRELESRKVKNRDFQGVDIRELDLIPGFPQP
>XP_001834009.1|497|240176
MSTAQSTALVPTVNDLKVKLCYICREEENYNDPPENPPRAWAHPCKCTLVAHEQCLLKWIQSSQKSEVRASKALKCPQCESTYELESDKPLIFRVMEKGHRILRRAGAFVVLFGFATVAGVIGTSVYVVCTAYGAWAVQKFVGQEMYQICLGDDPSKWPWSAFLNLPLLPWSLILMQFPALNHISPGLPLLLAWPTTFSNQRIAEYWSLPENAQRLLVRHFVPTRRPLWPPSPILFGLVGIPIIRSLYEGLHDMVYTWLMGTRPPVYRGAFGGRNGARVNIGNNGQFVIRVREEFAPAAAPQPANGAENANGNDNANANGQQANNGDGDNEPENLLDISISTIGRRVGGALLVPVISNWMGQLLLRIAKSSPLLRTFLAIREPIGKVWLPPPQDSIGNWNSMGTLRQLGMVAQVAWKGLLVNTGTTRSDPVWWRNTVGLGLFVVARDCVKLIHLYYAKRELESRRVKNRDFSGVDISTLDLTPDFYARASAAAQRLT
>XP_664329.1|308|227321
MPTWQFPTESPTDSASPGGNQSSEFTQQAGDSGATSEHPKRHYPSRLCRICLETVPPTLVPPSEHMPGFLQRGVRVVYESEDPELGRLLKPCKCKGSSRYVHEGCLQTWRLSSPSHDKRRFWNCPTCGFQYRLERLTWAGWINSPISQIALTSLVLLLTIFLLGFIADPIINFYIDPVETVYYADYWEENSLLGAKSPTWIDHFLKGMTSLGLLGFVQTLYGLAPWHWSTVRSSTIVRGRASTGRDRVSSIRWIVVVLGIASFFWAVYKGVRAWSRLILERASGRVMDVPSPDDDDDDEAEDSHPKTE
>XP_662559.1|451|227321
MASLPSFSAFGRTRSSDTSPPAASSSQPDQHHNYQEPANELSKEDEAVLLNESISEEIERPDAKITTRPANTLSVPDEPRKCWICYTDETEDTPLNSEWRSPCPCALTAHEACLLDWLADLENPRARKRTGHSAKMRLAGRLVLPGMVFTLAGTVWAGCCAHGVYSMYFVFGTDEAKQILEEAAEGTWNSGLNMGLPLIPLVLIFSRTRYAEGLLPAIPVLFFATHSPGQEPDLDLWPPSAAVTFAALPYIKSFYGALYERLFGKWERKWIAEVQPRQADVNEFDDNAPEPEQGPVAADDGQILMEFDLEFQVGMGNNADQQEVLGLQGANQQQQQQNNQNQGGAINGQNLVHETSSLADIVLGALAFPAISATMGGLLKYVLPKSWTTASTLERGRPGLLQTRWGRSVIGGCVFVLLKDALVLYCRWKLAQTHRRRKVLNYDRLKKRVTR
>XP_001245994.1|326|246410
MDLRQRHNAPSWHWPDQSASPPEAPGSSEPQSNAGDRTEPDNGSTPGTSYPSRMCRICLETVHPSYRPVSENLPSFLQSGPRVTYEPDDPSLGRLIRPCKCKGSSRYVHEGCLRKWRNADPNYGARNFWHCPTCGFRYRLQRVTLGRWISSFPMQIFLTLFILFFVMFILGFVADPIMNLYFDPFDTITSGTFWDEESESITLSARTKATWSEHFFKGLASLGLLSFMKVFLFRPWQWWNFRHSTVLGGRRAGPTGRDRAASISWVVIVIGVATFLYGVYKGVLAWSCRVLETLGQHVMDVPSDDDEDEDADILPDLRKDSSTNDD
>XP_001244144.1|531|246410
MASFPPQSASSSRARQSSSQESPNEEEEELLDLSPYAEARRARKPERSPEPPLRQSPTAASLADAQKEITANNIKEREKQVDQELLECKRKETAEAEESNISASVTNPPHDEEPKKCWICYTDETEDSPLNAEWRSPCPCALYAHEACLLDWLADLENPKSRRYSGRAAKMHCPQCKSEIVIARPRSLVVDFMRKAEKIAGRLVLPGLLFTMAGTIWAGCCAHGVYSMYLIFGPEEAKRILDSGARQSWNPRLNLGLPVIPLTLIFSRTRYAESLLPAIPVIFFATHRPGEGQLDLDMWPPSASVTFAALPYAKSFYGLLYEKLFGRLERKWIAEVQPRAGEAEEAEEIGHDENHNGHIHHREQIPDNEGEILMEIGLELELGMGDDDHPPLAVQAVAQGGDNQQAGGQEEAENQQGGAANPILGRRQNEIIHDTSNIADTVLGALLFPAISAGMGGLLKVTLPKSWTMAPVDKSRAGFLQTKWGRSIVGGCLFVLLKDALVLYCRWKLAQSHRKRRVLNYDRTKKRVVDP
>XP_961765.1|667|367110
MATPSTSSRAGPDPVPNNLTRSNTDNFKRCCICYEDEGEHTTEPVIHPCTCSLPVHETCLIRWYEEIQKRNSRDDVTCPQCKAPFKVEEPFDFVVALRDTIHSQFSKVSPIILASMAVSGTFASSATYGVVAASWFAGYETALGWVGLQITPGQAVAVPVARSARVGRIMMRLWSLSSIAPAVVLSRALPFLANFFFVPFSAMYGLALITQDDHPTWPPSPTWAMVMMPYLHMSYIRFYNYWLSPIDDRLNRALRGLESSLQPIDSAAGESEAGNNNNNGNQDRGSRFSMSDLLDLGRTAWIALINPPDQNEANLDDPWELGAHAVNDNDGSDFEVGANAVNNNAVNNNAVNGNHGFDFDDFLFSDLHRPGPHNEEIPTAIDGASGGLWDVPPQYQGVPIGMVWEGGLQPQPRPAPPEPAPAQAAPAHAAPAHAAPAQAAPAQAAPAQAAPAQAAPAQVAPAQAAPAQAAEAEARIPAPAVPAPAPAAPAQAAEAEARIPAPAVPAPAPAPAPAAAAPPPQPAARERNDDDQDGVELPLVSFTDLTNNVVTSLLFPFISYGMGELLRLSLPRSWTSPPKAIVTSGFFRSGKIMQGGPGGLLQQRWGRSLAGGCLFVVIRDVFELYAKYRNVQAKKARRIVRKRGGEGGGGQRSNRRAAGAGAGTGNQ
>XP_001592306.1|496|665079
MESAYPAPPKVRDRIDPVRVEQSNQESSDNSTETTLPIVEESNEAHILNQPQSDNSTQSDEAQRVDISPREVRTCWICQMDDADDGPQTSPWRSPCPCSLEAHESCLMEWIAVSADKEMAPKIVCPVCKYQLKIDQPKDYLVLTVDKLHRMAKHLVLPTAAGAVFSCVYSGSLLFGVNSLALIFGADEARRITLEHYDDFLDRRILGDYIQLPISQIMTKYLFPFLGGGFMAVPSWRTAIGLPLIAPTLILSRTKIADSVFTIVPVTYFLFSPDNKNITSWPPSPGRTFALLPYVRLAYNTLYHHMFYDLEKRWDLAIQRKPREGETAEQIALEQRRGQEGFLNFEVEIVDEVRDQDGNLVPPDDHVHAPAGDRNGNQHQNGGDQERANANENDWGVRRNVSTHSLSFQFMGAMLFPAISSIMGDALKYALPSIWIRTRNGKPGLLQHKWARSVVGGCLFVMLKDVVVLYCKWKKARDFGKKKIIDFAGKGKEKAT
>XP_001543059.1|405|339724
MDNSSPDGIQQSATIEAPTVISEPRKCWICYTDETEDTPLNTEWRSPCPCALTAHEACLLDWLADLENPNSRKRNRHPAKMLCPQCKSEIVISRPRSLVVDLVRAVERLAGRLVLPGMICTLAGTLWAGCCAHGVYSVYLTFGSDDAKRIFQSRNESTWNPRLNIGLPLIPVVLILSRTKYAEGLLPAIPVLFFATHQPGSQELEMDFWPPSAAMTFAALPYVKSFYSMIYEKVFGKLEKKWIAEVQPRSGEAGADGQQDGDRGGAAVGGNGDILMEIDLELQVGLGGGGNDDIDNMPVVAGAGGEDLPDDGAAAQNQEAGGAEQGNQILGRRQEAIIHDTSNIADTVLGALLFPVISASMGGVLKMALPKAWTTVPSVATSSSPILEASRYGLLQNTYAPTYLS
>XP_002001129.1|421|7230
MDDKAAAPTADAATETEAGNELLTVDHTTVTMEPVPSTSKSTITELDNTERYTVGTASAAAAAAAAAAATAREILNVDTERCCWICFATDEDNRLAAWVQPCQCRGTTKWVHQSCLYRWIDEKTQKGSSLRSVSCPQCQTEYIIVFPQMGKLGGALEAMDTLVKRLSPFLAAGFFVGSLYWTAVTYGAVTFLQIVGHENGMSIMEAGDPLILLIGLPAIPVGLVLGRLIRWEDALLRLIRNRGTVMRKFPFVNFIYPNLNQQEEELPTSSNPATPALSDPVSATRIFCGALLLPTISCIVGRILFDSVENTLHRTLLGGLTFITVKGMLKIYLKQKQYARRKKRRIVDYTEENIRNFMHRNNNNAGAAGIGGARHVLQQQQQPPQQQPAAGMPRLIGAAAASRDRAGRERDHEPNSVDSVV
>XP_002002780.1|564|7230
MLPSLHTLMRCSKRALQSPLDAVKMHSSTGHSKAPGVGIYGPFTPANDLSCSGRGDCVNNTCVCDIRYAGDECDFFNLSYYAGISTVFYVVALVSVIQLLICIVAEYQRLKQPSILRACRITTQKLLYFMVFVASSLRGAYFTTPLDLQPQWAVTLMSAYYPLLMTCASLIVCMWAEIFHLRDIRWEKSQFLSKSFLGFVAFNFFLYSLFGIEVFSSLINSERRDYAHIFNGCYAVLLLIVVIFFLIYGVEVFFKLRGGFVYDQTGKILGPSEAIVNASQLHQSRLGLLSQAIMLIVIVGFLTSETLGDLWKGKVPVNSRNWYDIIFRIAEIGVALWFPCCLWNSMAPEQLWILNPRKLLSRQIDPSIPTLDADSNKLSPEEGQTFLSKKDCWICYDSDKPEPLIQPCRCTGDVSSVHHECLKRWLVESCGSNNEAQLACKVCSHPYEIEKSKKLEWDKGFTIQHWMKTVILITLMCVTGATAWAIIQMYVDPLVRVLTVGVAVLIGYVCVKCLGENTVVAYQRAKVSSINIVTSSEMEKLHTICEDVSSASTSAAAAASQAAS
>XP_002011818.1|305|7230
MLRAGRGHQDGSSEERMCWICLNTDGGTLHHDWLQPCRCRGTNKWVHEACLSRWIDEKQQVNPDAPVTCPQCYTEYIIVMPPVCRFDAMLESVERTYCLLCPSILMGMLATVVYMATLSYGALTLHQIAGYDTSIQLMKEDPTFLLIVLPSVPCALLLLRRFDWDNWMVRWLRRQHRQSVASEHYDEQGDLLPGAPLTDEYFDSLEPVDEDEMMQAGTMNSENIERATCRVCTALSLPTFSVLIGQTLYGNVNSKLLSIVLGAFTFEAVKGLISVYLRQCQYYRRRYRSVLDYTTENVQMAGRTI
>XP_002114569.1|271|10228
MIYRRLSEIIKRTCWICFGDEDDDLEAEWTHPCNCKGTSAWVHQACLQRWIDEKQNGVADFAVSCPQCGIEYIIAYPQRGFLMKLLDAGEKVTDALSPYITVTILLGSLYWSAVSYGAVTMVQVLGHNDGWNLIEKSDRLPLVIGLPAIPLILVLYKTVAWEDRCLRWIRQTSHKYSVATPEDRPQRVPAEPTHSTDLSSLSRIICGALALPTIAVTCGNLFYGNYSLSNWQKALMGGATYVILRGAVKMYYKQQQYVQQACRKILNYPVD
>XP_002071754.1|307|7260
MDDLEDQDISIDDIELPLEQAEFQPERSCWICYTSEVENEAGDNWLNPCKCRGTSKWVHQDCLYRWVDEKQQGNPHQSVECQQCQTSYIILLPQMTRLALFLEKCDYVVRRMCPYVLVVLVFSSVYWTAVTYGAITVVQVVGYRQGMDLLKQCSSVSLILVLPVIPVSLFVIRLVRWENVVLRFIRSPNVWNRCRVLKWMFNTQSKLDENTDEDEDESPGPLMAILADPMHAARFFVGAIFLPTVATIVGKLVFNQVEQPLVQTLLGGATYIGIKGILKIYLRQMQYLCKRGRHILNYSDETDSPPS
>XP_002071755.1|387|7260
MADRDTDDSERWYQWVGGSPDQSDRETERTCWICFATEADNPLARWVHPCQCRGTSKWVHQSCLYRWIDEKQRVNPQRSVVCQQCQTKYLIVYPQMNPLAGGLDQFDYMVRRWSRYVATGVFVGCIYWLAITYGAITVIQVLGQESGVALMEKGDPLFILIGLPVIPVGLILLRLIRWENAVLRFIQGPHKILRKLPFVSWFSHEAATELNGAGDGDGNDSSEIVVLPPPSPAIVEPFNVSRTLCGAIALPTLATYVGKFVYQSVGNPLHRALLGGVTYLGVKGILKIYLHQKQHLRKRHRRILNYTDENIRLYGHDGHNEAANTTERQDGGLDGHNSDSDVINEDANSSSNNNNNNNNNNVDSKDDNEETEDPNGNSHYSPSNSNK
>XP_002072729.1|401|7260
MDDIAAAAAQSTQVSDSGSVDHTTLIVQPDGEADSIPIPSVVADKDILLKATTVNTNSSTTVSVSADPQEPERCCWICFATDEDNRLAAWVKPCQCRGTTKWVHQSCLYRWIDEKTQKGNALRSVSCPQCQTEYIIVFPQMGKLGGALEAMDNIIKRLSPFLAAGFVVGSLYWTAVTYGAVTFLQIVGHENGMSIMEGGDPLILLIGLPAIPVGLILGRLIRWEDALLRLIRNRGTVVRKFPFVNLIYPRLNQDSEEHQQSISNPVTPALTDPLSATRVFCGALILPTISSIVGRILFDSVDNTLHRTLLGGLTFITVKGILKIYLKQKQYARRKKRRIVDYTEENIRNFMHRNVNHAGGGAPNASGGGPRNQQPHAPLSGGVHLAPAHDRQQGANVGSVV
>XP_001991210.1|303|7222
MTGRGIALNTTRELESERTCWICFATESENRRATWVHPCECRGSTKWVHESCLSRWIDEKQNGDTRMKVICMQCRFEYHIIFPKVGRIAMFLELCGNAIRRLSPFVTAFAVLLSVYWAAVTYGGITLIQVLGMERGMELIEQGDAIFILIGLPIIPVVLIISRFFRWEDILLQLWHNRHSVARKLPLINRLLYAHTDVETVSNVEDTPLADAPFDFSSIFCGAFLMPSISTIFGWVLYRNVASALRRTLLGGFTFIAVKGILKIYLRQKVYLKKRRRHIIDYTEENVRIHTTGAQSNQLQANM
>XP_001992632.1|290|7222
MDNDQRMCWICFSTDEETARRDWRQPCRCRGTNKWVHESCLCRWIDEKQLANPSVPVTCPQCHTEYIIVIPGSVCRFDALLEHVERMYGLLCPSILISMLLTVIYLATLSYGIITLHQVVGYETSVKLMNEDPTLLMIMLPSVPVALLLLRRFDWDNRLVRWLRRHQWQSIRSSEEQVDEHNDPLPGAPLTDDYFDRLEPSSLDGDDMLQVGVLNIENVEHATYRLCTALSLPTFAVVIGQTLYGKLYGRLFAIAMGAITFEAIKGLICVYLRQCQYYRRRYRTVLNHSP
>XP_001995964.1|413|7222
MDNDISTAAAAAAVPMADASTETEADMDDISLGTSASGESLSLAAAAAGLSHTAVVVVEEPTTMPTTSKSAADTDAAAAAAAAAAADAERCCWICFATDEDNRLAAWVQPCQCRGTTKWVHQSCLYRWIDEKTQKGNALRSVSCPQCQTEYIIVFPKMGKLGGALEAMDNLVKRLSPFLAAGFFVGSLYWTAVTYGAVTFLQIVGHENGMSIMVAGDPLTLLIGLPAIPVGLVLGRLIRWEDALLRLIRNRATVMRKFPFINFIYPNLNQQKEELPTSSNPATPALSDPVSPTRIFCGALLLPTISCIVGRILFDSVENTLHRTLLGGLTFITVKGMLKIYLKQKQYARRKKRRIVDYTEENIRNFMRSNNNNAGAVATARQLLQQQQQQQEQQPPVLAMPRLVSARDRDSVV
>XP_003437184.1|352|180454
MLTGNQEFNPVDGQGNDEKATADGDAGAAASVAASQQAQPQEEERYCWVCFATEEDDKVAPWVQPCNCRGATKWVHQSCLKRWIDEKQKGNPYKSISCPQCQTRYIIILPTMGSFAFLLERLDIIAKQLSPGMAAGAIVCSIYWSAITFGAVTVLQTTGFERGLSMMEQAEPIALLLCLPTIPVLLVIGRMFRWEDIVLRFLQNRQFDVRKYPVISLMLPVSNEPSPRYPEPYPSSTVTTSEPLSVTRIFCGALLLPTVSTVVGKILFKSIKNDLHRTLLGGFVFVAVKGVLKIYFHQKKHNRAKQRQILDYTPENVRKYTLRTQPPEGQHQHGQQASQLDRNRADLVEGTG
>XP_974888.2|205|7070
MDPHDSFESATDTAPPIQLKPRDSRKCCWVCFATEDEDLDALWVQPCKCRGTTKWVHQSCLKRWVDEKEKSGHGGKVVCPQCQTEYIIVFPNMGLFVLLLDTVDGVIFRGSLFLAAGIAASAIYWTGVTYGAITVMQVIGHKEGIDLMEQADPLVLLLGLPSIPVALILGRLICWEDAVLKFMRRHCPKIPIIHNVLPFRCIFFT
>XP_003375039.1|524|6334
MSSTEVQSVQDAPQTSDVCFFCLESKEESKNSNWLNPCLCCGSTKWVHENCLQRWIDVMQMGDSLTPVQCTQCGYQYRLRYPAFPLPMKLLIKVDQAISYVCPVLTGAFVFGSIYWIAVTFGGVTFIQVFGDADAFEILSRLHPALLFVLFPAIPISLMSLQLFHWENSVAAMFERLLLPRQNPPSASVEVAHSFTRSICYAVLMPTIASWVGDILLGNVISSSFYRTLAGGLLTMAVKSICEIYFKYQNVSRNRHRQILNGPLSDIAELPSNGFDECANEDEIELDILIEGEKFISTKWKKKKQCSRWSIPTMFMSKSRFSLLSLLLFEKGQVLKLCDFGSAFLQSEGHTTSNPISSSWMAPEVLSGSSDRDEKSDVYSWAICVWEMYSRQHPFGDVTNSNSIYWMLLEGVRPHHILGYGTDPTSMYHGNSVHHVGCDSCKKIDTFENELYFFFLEAPFYPLLQDLPDTSVPLHCIKKSVEMIDTFQYRGSLTSLLSLFDWPSYVPSEEFEDTAQEMDEVDDM
>XP_003383273.1|279|400682
METDSLTVSTSSPLLVRARSANEKQCWVCFGTPEDEGSEEEEWTSPCRCCGGTKWVHQSCLQLWIDEKQKMSSSISVVCPQCQFAYRIQYPTSNPIIFIYDMVERTITYFSPLVLAGVTATTLYWASFTYGIIAIAMAMGREQALEFFKSPESTVAVVCLPIVPWIIVTVKIIRPEVIFLKCLYKYLLPLLARLLKGLSLASLPTRRRHFQQAEVQPLSYISRCFVSMAALPFISSALGHLLFRFMNNGVKRTLLGGTLYLSMSYTLKVILEHHKGRVI
>XP_001602313.2|579|7425
MEQMLALSTQNPLSLLVKFGMMAWNNTCGIENCSGHGECHNGTCLCEIRFDGPECHIPNFSYYIAFATIFFVLAFVCLVQLVMCIVAEWQRMKAPSFLRACRVTTQKVLYFVVFLASLIRGAYFTSPNAFKAGWTRSLVSAYYPLVLSGASLIVCFWAEVFHLRDIRTDKPQFLSKSFLAFVVFNFITYSLLLTEFITAQLHDQEDQQSFYTHIFNGCYAVLLFIVVIFFLIYGVEVFFKVRGGFLSEHQVASIATNKRTPDDPNAREEDPVTAKLFDPIPSTSADSLQQQVNTSQLHQSRFGLLSQAFMLFIVVGFLFSETLSEFWKTKVPLYSRNWHDVVFRVIEVGVALWFPCVLWNCMSPEQLWILNPKRILKRLDLEQPKHPKEIELQDKSNLPESELLTDNASISSKDCWICYDSERQDAGPLIQPCRCRGDVSAVHHDCLRRWLVESSTNVDSLTCKVCNTRYNVEHASRLDWQNGLTPRHWLQTIGIVVTMCGSSAAAWILIQLVEDPIIRMLAAGAALLIMYVCIRFLSLNTVVAYQRAKISSLNIVSAENTLGAQVSTISHSVSVDLAK
>XP_003427252.1|381|7425
MSNNSVPHASYGLDPQGRLVRIEAGTSNPSISRLSSLEETLRRLSSNFRQDDLHDFDRDEIRTMSDLTDPELTSDMTDGASSPNQTTASIPQLSSDDDKRYCWVCFATDEDDATAPWVKPCHCRGTAKWVHQRCIQRWVDEKQKGRAGTHVACPQCNTEYIIVYPNMGPLVVILDTIDGLIFKVCPLIAAGIVVGCVYWTAVTYGAVTVMQVIGHKDGLSMMEQADPLVLLVGLPTIPIMLVLGKMLDWEDQALSLFRRHACKVPLLKRFLKCRCSEDDVARSQEVPPMTDPVSATRVLCGALLLPTIATICGRIFFYSINSNFQRTLLGGVAFITIKGAFKIYHKQQQYIRQRQRRIMDYTDTNIALYRRQRSSEDNQTN
>XP_002572475.1|281|6183
MLEQSVNVSPFIPKEDKTCWICLSSEVDGNSANLWSRPCRCRGALKWVHQTCLQRWISEQQHSRGESNSISCQICNTPYIIVYPDCGFFYNFLQSVDQITRSLSFVLTGGIIFGSFYWSAVTYGAVTVMQVYGHRQGLQAMRLTDPPLLLLGLPTIPLCLVLAKAVQWESRLLILWRNHISRLPFIQLFRRKDLPTWPVNDVDIELRPELSDIPRLFCSALALPTISTVLGHLLFKRVQSATHRVLLGGLTYLGVKGLLTIYYRELQYIRICYRQVKDYDE
>XP_002630279.1|185|6238
IEMADEETLKSCKFCFGTEEDSTLSFVHPCRCRGSIHWVHNQCLGMWFAKANAVQQVMCTQCQTRYQKQLTLKSWRSWWFPRLGVDMFGLLEISVDLWITWRTVSGFVGMMNGTKGIFRELLLCSMWKCFVASGRRFCYYGNLGLRFASALFRVSIDDYDERREIRERLPTDMDWDKISQSAVLN
>XP_001862231.1|334|7176
MASNETPEVVEAAPKAEVADERYCWVCFATDEDDKLAPWVQPCNCRGATKWVHQSCLQRWVDEKQKGNTFKRVSCPQCQSEYIIVLPSMGTLANVLEGIDTMIKRISPFLTAGVIVGSFYWMAVTYGAVTVLQTVGYEEGLALMERAEPIVLLIGLPAIPVGLILGRMIRWEEFVLRFLQTKSFSVRKFPMLNLLLPIASLEDDPAYGSSSGGNGGESSPQQPPTNGLPPGTVVSSDPVSATRVLCGALLLPTVSSVVGRVFFDSIQNNFQRVLVGGFAFVAIKGALKIYYRQKQYNRKKQRRILDFTPENIRKYTAASSGPQRSEQNAGQPRV
>XP_002017545.1|389|7234
MADNAAVPTADVATATDVNTGDSPPLTTSPASADDHTTLIFPPAPGSGNAQVSTHADKTSTDATTSTTVLVGGETLESERCCWICFATDEDNRLAAWVKPCQCRGTTKWVHQSCLYRWIDEKTQKGNALRTVSCPQCQTEYIIVFPQMGKLGGALEAVDNMIKRLSPFLAAGFFVGSLYWTAVTYGAIVGHEHGMSIMEAGDPLVLLIGLPAIPVGLVLGRLIRWEDALLRLIRNRGTVVRKFPFVNLLYPSLTQEEQPINSNPATPALSDPVSATRVFCGALLLPTISSIVGRILFESVDNTLHRTLLGGLTFITVKGILKIYLKQKQYARRKKRRIVDYTEENIRNFMHRNTNNPAGGARQPQQPPVAQASRIAAAAARERQHGDIV
>XP_002020063.1|311|7234
MLRLRRMRRTQRQRFYGGLEEERMCWICLESDEEPPQRLDWLHPCRCRGSNKWVHRSCLNRWIDETQLLHPNRPIACSQCLTEYLIVDTPLCRFDALLLRIDDVYGLLCPSVAVGTLSATLYFSAMTFGALTVIQVIGYRKSLALLNEETTLLMIALPMIPAGLLLLRNLKLDEYLLRLLRIFRRRRVSPDNLDEGGELLPGAPLDDSYFDDLPLDRPALGLDFQDPDLAVFDHETLRRPSASFIVALSLPSVSVFLGNTLYAKVDDRLLGIFLGAITFLGIKGMASAYIRHSHEQRVRGRYVMDYNGERH
>XP_002022603.1|345|7234
MYSRVFAQLRRQFGGNFSQHHSEGPENQDEDRTCWICFASEGENRRALWVQPCQCRGTTKWVHQSCLYRWIDEKQKGNIRRIVVCQQCLTEYLIIFPPMARLASVLDFAERMVRRTSPYLVATIFFGSIYWSAITFGAITVVQDATLNFIRRRRNIFRKLPLLSWCYGSIPESEDELAVADNSSAVPFNMEPLYIARVCAGALVLPTFATIVGGIFFRSVDDSLHRNLLGGATYIAVKGLLNIYLRQKLYLRRRRRIIYDYTEENLRLYGGNQPDGTAAQPGAGQLRHDAGVEYDFSTDSYETDDSDVDDGSDHSIDSDSESNVEYYRLVFQGSWSSSWPLLRQI
>XP_002023449.1|337|7234
MIRVTGPVPVPAPDPAQSPRPFESPRPSDEERMCWICLGGDEELPARIDWLHPCRCRGSNKWVHRGCLNRWIDEKQLHDPEMPMACTQCRTKYIIVTPPLNAFDAFLDQIDQLYETVCPSVMMGTLSAGLYFAAMTFGALTLIQVFGYRVSLTLLRDEPTVLMIVLPTIPAVLLLLRNLRWDDHLTIMWRGLRGPRPVAPREDLDEDGEIPPGAPLDEEYFDGGPPDQLGMNFLDQGAIFGDEGIGSTSASFIVALSLPSFAVLLGHTLFSKMGNRLLAIVMGGVTFLGIKGLSRAYLRHSTMQRKRGRSVLDYTPLNVENYISLRGSGSRNIPDTR
>XP_002054121.1|420|7244
MDDKAAAPTADAATETEAGNEISSALDHTTVTLEPLPTTSKSTIAETDEAERRTAAAAAATARDSFNVDTERCCWICFATDEDNRLAAWVQPCQCRGTTKWVHQSCLYRWIDEKTQKGNALRSVSCPQCQTEYIIVFPQMGKLGGALEAMDNLVKRLSPFLAAGFFVGSLYWTAVTYGAVTFLQIVGHEHGMSIMESGDPLILLIGLPAIPVGLVLGRLIRWEDALLRLIRNRGTVMRKFPFVNFIYPDLNQQEEELPTSSNPATPALSDPVSATRIFCGALLLPTISCIVGRILFDSVENTLHRTLLGGLTFITVKGMLKIYLKQKQYARRKKRRIVDYTEENIRNFMHRNNNNAGAAGIGGARHILQQQQQQQQQQPQQQPVLAMPRLVAAAAAARDRAARDREREREHEVNGVDSVV
>XP_002055476.1|367|7244
MTGQGLVPELGGEPESLARESERTCWICFATEAENRLATWLHPCQCRGSTKWVHESCLYRWIDEKQNGNSRTKVSCMQCRVEYIIIFPKVSRMAMILERFQDLVRQCSPFVAASAFLGSVYWTAVTYGGITVIQVFGQQRGMELMEKGDPFFLLIGLPFIPVALILTRLIRWEDAVLRLWHNRHSIVRKLPLVNWLLNARTNPATRVGDPAPPPVPDEPVDFARIFCGAILLPSIATVMGNVIYRNMSAPLYRTLLGGLTFIGLKGILKIYLRQKQYLNKTRRHIVDYTEENVRTYMPAGQSRSQADMRQYAGSDDNDSEPDEENVDDEVVNEDATTTSELDDSDSDDVRDHVVISVPDRPYTLFLS
>XP_002055507.1|307|7244
MLRARRAIGDQDSAHDERMCWICLNTDEESLRHDWLQPCRCRGTNKWVHEACLSRWIDEKQQINPDVPVTCPQCHTEYIIVMPPVCRFDALLERVEKTYGLLCPSILMGMLATVVYIATLSYGALTLHQIAGYETSIQLMKEDPTLLMIVLPSVPAALLLLRRFDWDNWMVRWLRRRQRQSLPPEHFDEHGEPLPGAPLSDEYFDRQEPLDADDMLQGGALNAENIERATCRFCTALSLPTFAVLIGQTLYGNINSKLLGIVMGAVTFEAIKGLICVYLRQCQYYRRRYRSVLDYTPENVDRSARNI
>XP_002057781.1|561|7244
MLPSLDTLMRCSKRVLQSPMEAVKMHSNGHSKAPGGGIYGPFTPANDLSCSGRGDCVNNTCVCDIRYAGDECDFFNLPYYAGISTVFYVVALVSVIQLLICIVAEYQRLKQPSILRACRITTQKLLYFMVFVASSLRGAYFTTPLDLQPQWAVTLMSAYYPLLMTCASLIVCMWAEIFHLRDIRWERSQFLSKSFLGFVAFNFFLYSLFGIEVFSSLINSERRDYAHIFNGCYAVLLLIVVIFFLIYGVEVFFKLRGGFVYDQTGKILGPSEAIVNASQLHQSRFGLLSQGIMLIVIVGFLTSETLGDFWKAKVPVNSRNWYDIIFRIAEIGVALWFPCCLWNCMAPEQLWILNPRKLLSRQIDPSIPTLNADSNKLSPEEGQTFLTKKDCWICYDSDKPEPLIQPCRCTGDVSSVHHECLKRWLVESCSSNNEAQLACKVCSHPYEIEKSKKLEWDKGFTIQHWMKTVILITLMCVTGATAWAIIQMYVDPLVRVLTVGVAVLIGYVCVKCLGENTVVAYQRAKVSSINIVTSSEMEKLHTICEDVSASTSAAAAVQAAS
>NP_001157399.1|293|7029
MENASTGQRSSSCSQETSEPKHCWVCFGTDDDDYESNRDWVSPCKCRGSTRWVHQDCVQRWVDEKLKENLSVKAHCPQCHTQYIIVYDEVNYFVRILNKLDKTANQLCPFLAAGVVVSTLYWSAASYGAITMMQVMGEREAITMMENTDSYMLLLVLPSIPLSLILGKTINWEETLLLFVQRFTSQLPLLRTIMPSFLCEPVNNSTSTVQFNSVVNPTTTLCAALLLPTTATVVGNLLFDNSSYSYLQKTLLGGLVYIAVKGVFRIYQRQHSIIKERTRKVIDYPETDTEENN
>XP_001954309.1|403|7217
MSDKAAVPPSDTDAPGGGGPAPEASDDSTTVTVVSRSGEVVSTTATIALADKGQTDVGTSTTVLVGGEPEEMEAERCCWICFATDEDNRLAAWVKPCQCRGTTKWVHQSCLYRWIDEKTQKGNALRSVSCPQCQTEYIIVFPQMGKFGGALEAMDNLIKRLSPFLAAGFFVGSLYWTAVTYGAVTFLQIVGHEHGMSIMEAGDPLILLIGLPAIPVGLVLGRLIRWEDALLRLIRNRGTVVRKFPFVNLIYPNLNQEDEQQSTSNPATPALSDPVSATRVFCGALLLPTISSIVGRILFDSVDNTLHRTLLGGLTFITVKGILKIYLKQKQYARRKKRRIVDYTEENIRNFVHRNNNNAAGAGRQDQPNQPQPQNQQQRPVPAASSRDRERDRQRGESGGSVV
>XP_001963978.1|346|7217
MNHHQPGLADGLRFRLRSLNPIQGQSRSSRLVSGLEPDSIDDRMCWICLTGDEDQPRRDWLHPCRCRGTNKWVHETCLSRWIDEKQLLAPDLPVTCTQCRTEYIIVMPPLCRFDSILERLDKSYERLCPSVLMGILAATVYFSAVTYGALTLLEVAGYETGMRLLQEDPTLLMILLPSVPTILLLSRMVRWDDCLVRWLRRHQRQGVPPDQIDEDGDPLPGAPLGDDYFDDLERDYPPAEALQPGALGSEHIGRASASFCTALSLPTFAVILGQTLFSNLYEANKAAAILLGGITFVAAKGLASVYLRQAQYKRKRHRYVLDYTPSNLSRFLRRRPRSSHNGRRYP
>XP_001966948.1|469|7217
MEASGLELYYRQQLQVEITNHDVQQQAVQQDYQLEEPQQQQQYQEVGQQTEVSIEREMQGLQDSMDGGENEPEKCCWICFATEEDNRLAEWVKPCQCRGTTKWVHQSCLYRWIDEKQKGNHRRSVICQQCQTEYIIVFPEVGRFAGLLEWIDFSVRKTSPYLAAGIFMGSIYWTAITYGAITVVQVMGQKRGLELMENGDPFILLVGLPVIPVALVLSRLIRWEDAVLRVLRSRYNILRKLPFFSWIMEPDDSRRGSSGSSNSLPPLPPTPAVSEPLYISRLFCGAILLPTFATVTGNLFFKGLEDPLQRTLVGGVAYIGLKGLLKIYLRQKLYIRRRRRRIVDYTDENVRIYMGGEIREAPPVQDPRAPPNHQNPNQNRGNPRQNAGRDQNLDRYAISGSSSSNTSDGDSLTTSEADDETETDNGEIGIHENQPIDYRVHYLNADVHFYSVLFYPEQILAGEIDMELD
>XP_001655436.1|335|7159
MASVQGATSAAIAESIAAINSGPALEGDERYCWVCFATDEEDKWAPWVQPCNCRGATKWVHQSCLQRWVDEKQKGNTFKRVSCPQCQSEYIIILPSMGALANVLEGIDTLIKRISPFLTAGVIVGSVYWTAVTYGAVTVLQTVGYEEGLALMERAEPIVLLIGLPMVPVGLILGRMIRWEEFILRFLQTKSFSVRKFPMLSLLLPISNMDYDPLYGRSPLSGDANGGTPPAANPLPPGTVVTSDPLSATRVLCGALLLPTVSSIVGRVFFDSIRNNFQRVLVGGFAFVVVKGVLKIYFKQKQFNRKKQRRILDYTEENKQKYGIGHVPEGDVFHF
>XP_001628588.1|521|45351
MTDDVISVCPGDCNGRGACVAGSCVCEVKYSGGNCTDYNLGYNVGFGAIFYILSAVSFLQLILCIRSEFCKLKRPSVAKACRPTVQKMLYVCMIIACGSRGLYHSGYLPGTLAPNLITPNLFSVYYPMIISGFSILICFWAETFHVAGLRFDKPRFLNKSHKGFIMINSFIYVVLLVQVITIETTDLKTQNIFSGIFASLMFLVLVFFLIYGVELYYKLRGAFITAQSASVDCTQATLSRVGLVSQALFQLLTSLYLMGEVMGNVWKDSIPVASRNILEILFRVFEVGVALWFPCCLWNWESPHQLWVLNPKKLLRFHRSADSETKSLLSSGSPTTSYESIEPAKDEATIEYDCWVCYDTTRTDAGPMIFPCKCKGDVAAVHHECLRRWLLESTSSESRDPPRCKVCDEEYILTEGRTWLPNGLTVRYWSVTIVILSVMVASPTGAYMVCFMPLSTACKVLIVGMSVIMEYLCLRLLGFNIVSVYRRARITALTIIGRKPEERTASPEPSEQGPNLPVMST
>XP_001640868.1|241|45351
MHFIFRRCWVCFATDEDEPSVAWVKPCLCRGTTKWVHQSCLQRWIDEKQAGNSAATVSCPQCNTDYIIMFPPLGPLLQAIENMDRIVNKVCPFAAAGIVVGSLYWSAVTYGAVTVMQVLGHKDGLEVMEKADPLFLLVGLPTIPLTLILGKMIRWEDHVLRFWRRHLSKLSFMSFFLPKLKSDSDVGYMREPAEATPLSDPVSATRVLCGGLILPTIATLVGKVCFGFVESGLHRALLVRL
>XP_004927251.1|322|7091
MSGESNECHGTSVSSSQALQPAEDENAKSCWVCFATEADDKLAAWVQPCKCIGTTKWVHQSCLQRWVDEKQRGNITRKVLCPQCKAEYIVVFPSMGAFVAMLDAMEEITHKICPFIAGGVLLGSIYWIAITYGAVTVMQVVGHREGLEMMESADPLVLLVLLPTIPVTLISAKMYNWEDSVLLFLRKYCAKIPVLAYILPFGNVDNDRAIVAGQTTPQNPNASHLSPTRIFCSALLLPTISTIIGKIFFRSIQNNLHRTMLGGLTYITLKGALKIYHKQMLYVRHSSRKILDYTESNLKLYRNSTTLATDAVSSRDDSEQVV
>XP_623089.2|582|7460
MEQMIALSTQNPLTLLVKFGMMAWNDTCGNENCSGHGECHNGTCLCEIQFDGLECHVPNLSYYIAFATIFFMLAFVCLIQLIMCIIAEWQKMKAPSFLRACRVTTQKVLYFIVFLASLIRGAYFTSPTAFKEGWSRSLLSAYYPLVLSGSSLIVCFWAEVFHLRNMSWDKPQFLSKSFIGFAVFNVLTYSLLLAEFIITQLYSEEDQSSYTHIFNGCYAVLLFIVVIFFLIYGVEVYFKIRGGFLNDYQNSTILNKRMVSDLKVNAEEQVTAKLFDAVPSTSQLSQVQEQINISQLHQSRVGLLSQAIMLFFIVGFLCSETLSEFWKAKVPIYSRNWHDVVFRIIEVGVILWFPCVLWNCFSPEQLWILNPKRLLKRLDHSKYIKEIELQDKSGEQETALFSDGTSISSKDCWICYDSERQDAGPLIQPCQCRGDVSAVHHNCLRRWLVESSVNADSLSCKVCGTKYNVEHASKLDWQNGITSRHCLQTIAIVTTMCGSSAAAWTLIQLVEGPIIRMLAAGTALLVMYVCIRFLSLNTVVAYQRAKISSLNIISSDNNGNAHVSTISHTVCVDLAKSETATI
>XP_006571820.1|397|7460
MSDNNLPHISYGLDSPGRIVRIESSITRPTIGRLPSIEETLRRLSTNLRSERQINESNSGDISDVQPPAIVSDEEPLPIVLSESINKAQPNDAIDGASSLNQPDVNAPVINTEDDKRYCWVCFATDEDDATASWVKPCHCRGTTKWVHQGCIQRWVDEKQKGRAGAHVACPQCNTEYIIVYPNMGPLVVVLDTIDGVIFRICPFIAASILAASIYWTAVTYGAVTVMQVVGHKDGLAMMEQADPLVLLVGLPTIPIILILGKMLRWEDLALSLLRRHACKVPILRHFLPSSYSDDRAQSEDVPPMSDPISATRILCGALLLPSIASICGKIFFESIHSNFQRTLFGGIAFIVIKGAFKIYHKQQQYVRQCQRRIMDYTENNVALYRRQQNSETNQTS
>XP_002157760.2|492|6087
MFGSMNFIESILPLSNIVMCPANCSGNGECVSGICSCEVMCIYSDFVQLKRRNFLYAFRFTIQKLIYVATIFASGSRAIYFTLDLHNLIPSSYKENLFLTYYAFVMTGLSLIICFWAESFHLSGLSSDKPQFLTKSVSGFVIFNVIIYTMLVGQLVSNNILAQPIKSQINVVINGVYAFLMFFVLVFFLIYGVEIFCKVQGAFKSERNYKESINLHQLFQSRLGLIAQASLQLAVTMFLTSEVLGELWKRKARITDRNIVNIAFHIAELGCALWFPCCLWNVFRPDELWILNPRKLLLLRKNFESQPIASFRKSYESLVEISQVEDESKEKKNVCWICYDEDNKVDIIEPCNCKGGMKSVHHDCLKKWLQERPENSDSSTLCCSVCKVQYDVASDHSLFWNPDKLQFRAWAQTFFVVLIMASMPVLLFALWQKIRIAPLKVGLVMVMVIVEYFMLRMLGFNYIKAYKYTKTRSLKILSRGAKSDTATLNIAT
>XP_002155541.2|283|6087
MDPPEVDRRTCWVCFGTEDDDTSALWSRPCRCRGTTKWVHDSCLQRWFDEKQRGNPTVRVFCPQCNTEYTIDYPALGPLLLLIDSGDKMINKLSNVVAAGGVIGSLYWSAVTFGAISVMQVMGHKQGFEMLEKADPLFLLVGLPVIPFGLILAKMIRWEDYILNLWRKNSQSCWILRKFFGEYDSENRPLRQPEDTSQNDLNSSTRVLCGAFTLPTFATAFGNYLFPKVESPLKRVILGGATFILIKGVIQIYYRQQQYLRLARRQIKDFVEPISKPSDDIPT
>NP_495728.1|189|6239
MALEIDGNEQETEKYCKFCFGTESDNALSFVHPCRCRGSIHWVHHQCLAMWFSKANAVQQVMCIQCQTRYQKQLTLKSWKSWTIPRFGIDKFGLLEITVDLWITWRTVSGFVGMMNGTKGIFREIILCTMWKCFVASGRRFCYYGNLGLRLASSIFRVSIDDYEERREIKARLPTDMHWEEISQSSVLN
>XP_003729441.1|426|7668
MVPDRTYLLKVVQGFFGSLIFIEVILFLAYGVEVYFKVKGAFANASSSFDPRTLHLSRFGLLFQGTLQIITAFFLMMSVTEAKWNESIPLLQRNSYVIVFRIVELAMVMWFPCVLWNCRSPEKLWILNPKRILRENTDEEQVTPPTQPIQTERREETNLLSCRRKQEPSTSTSSNYQSTETRSRSGTDPECWICYDRDNPDLGPLITPCTCKGDVAFVHHECLRRWMLELDDSPELIKCKVCKNTYDLKQGKVHLYQGLSSRDATFCFLAFFAMGGGPGAVYAVLQAYPSSTINIVTIGLCVLLEMTCLRYLGYTIANAYKRAKIFSLKIMGKTSTSIIMEEDEASTSGELEQSSECKTHAEASSSKCGDPIYGGDEGTSDVSVVEAEVFEASRTLEQCEVHEIYDPVEAEVVPPLQAERRTNVKI
>XP_790244.3|294|7668
MTSYTTTMEECATKPLSRPNSVDDRRTCWVCFATIEDDRSAEWVRPCRCKGTTKWVHQMCLQRWIDEKQRGNSMAKVMCPQCNAEYSITYPELGPIVYILDLVDRFIYKVCPFAAGGIVVGSVYWTAVTYGAVTVMQVLGHKEGLDVMERADPLFLLIGLPTIPVMLILGKMVRWEDYVLRLWRKHSPKLPFWNYLFPEESVKTPIVPRIPTEPQSISDPISATRVLCGALIFPTIATMCGKLMFSSLTSNLQRTILGGIAFVAIKGALKVFYKQQQYLRQVHRKVQDFPEESR
>NP_572456.1|323|7227
MSRQFMHLPLHSRLRRLRSGLEPPSGNVVDDRMCWICLRGDEDHRRRDWVHPCRCRGTNKWVHEACLSRWIDEKEMLSPGAPVTCTQCRTEYIIVMPPLCRFDAMLERLDKGCDRMCPSVLMGILAATVYFSAVIYGALTVLQLAGYSTGMKLLQEDPSLLMIVLPSVPTLLLLSRLVRWEDCVIRWLRRRKRSAIPAEQLDAVGLPLPGAPLSDEYFDELEREYPASDGLIGGNLATEQLGRASTSFCIALSLPTISVVLGQKLFGRIYEENKLLSILLGGLTFVTIKGLASIFLSQSQYQQRRHRFVMDYTPRNRINYQSR
>NP_001259211.1|386|7227
MDSNQEIYFQPRCMSDHMEMRGSGGSNPLSQHSELSNADGERICWICFATSEDNPHAHWVQPCQCRGDTKWVHQSCLYRWIDEKQLGDRRQTVICQQCQTEYIMVFPQMNPIARVLEKLDYAVRRICPFLVLGMFLCCIYWIALTYGAFTIIQVVGQDRAMQLMENKVILLVGLPFIPVGLILFRLVRWKDAVLKAMRSIYIYIPRKLPFFHRTNQSEGASRDLGDLGDLDDLSVSSSSSISLPPIQHNPSITEPFYISRLICGAFFLPTFATTVGNVFFGRLDDALQRTILGGIAYIGIKGLLKMYLDQKLYLRRLGRCILNYTDENVRMIDQHTQDNSNYNPNQGSNDDDRQFAGFNESIDDSFSVHTTDSAVGDASSIQIVVQ
>NP_649463.2|382|7227
MADKAAAPSVDCAAPSVDCATPAIPAVEDHTTLTVPPASANKATDASTSTAVQVAVDGGEPERCCWICFATDEDNRLAAWVKPCQCRGTTKWVHQSCLYRWIDEKTQKGNALRTVSCPQCQTEYIIVFPQMGKLGGALEAIDNLIKRLSPFLAAGFFVGSLYWTAVTYGAVTFLQIVGHEHGMSIMESGDPLVLLIGLPAIPVGLVLGRLIRWEDALLRLIRNRGTVVRKFPFVSLIYPNLSQEEEQQSISNPATPALSDPVSATRVFCGALLLPTISSIVGRILFDTVDNTLHRTLLGGLTFITVKGILKIYLKQKQYGRRKKRRIVDYTEENIRNFMHRNNNSAAAARQERLPEQRPVPPAERRDAVITRQRGDSGGSVV
>XP_002037095.1|388|7238
MEPDQEIYCQPGNHTETRGSGGSNPFPQDPELSAADGERTCWICFAASEDNPHAYWVQPCQCRGDTKWVHQSCLYRWIDEKQMGNRRHPVICQQCQTEYIMVFPQMNPLARVLEKLDYAVRLTCPFLVIGMFLCCIYWVAVTYGCITVIQVVGQDRALQLMENKVILLVGFPFIPVGLMLFRLVRWKDVVLRAMRSVYNILRKFPFFHRTEEPEAAQGDLDDSSDSSSISSSTGSFPPILRSPSIAEPFYISRLICGAFFLPTLVTTVGNVFFRSMDDPLQRTIYGGIAYIGIKGLLKMYLNQKLYLRRLGRNVLNYTDGNVRMDDRMREDPADGSQNPRANANYNRNQGPNDDRQLAGFYESMDDSLSVPTTDSEGGDASDIQVIVQ
>XP_002038290.1|382|7238
MADKAAAPSADCAAPSVDCATPAVPAVEDHTTLTVPLASANKATDASTSTAVQVAVDAGEPERCCWICFATDEDNRLAAWVKPCQCRGTTKWVHQSCLYRWIDEKTQKGNALRTVSCPQCQTEYIIVFPQMGKLGGALEAIDNLIKRLSPFLAAGFFVGSLYWTAVTYGAVTFLQIVGHEHGMSIMEAGDPLVLLIGLPAIPVGLVLGRLIRWEDALLRLIRNRGTVVRKFPFVSLIYPNLSQEEEQQSISNPATPALSDPVSATRVFCGALLLPTISSIVGRILFDTVDNTLHRTLLGGLTFITVKGILKIYLKQKQYGRRKKRRIVDYTEENIRNFMHRNNNSAAAARQERLPEQRPEPPAERRDAVITRQRGDSGGSVV
>XP_002041484.1|285|7238
MARNVAAPQALAGGDSMEVERRCWMCFQTDKEDGGLAWVNPCLCDKWVHESCVSLMIDEMTRTVDNDLQPVSCPFCVTEYNISYPNLGIFDRALKLTNGLILKHFYNCLAIVFTVAFAYLSATSFGAITYMQITGQEGRVHQIIQSGDLLHILIVFPCISVVLILGRMIPWEDALLRFIISLPRICLGPEYDQTEPYPPPAPMKENSGSRVFCGAILLPTISMYVGRVLYSSVDDKLQQTLFGGLTFIAIKGILKMYLMHNQYIRRMQSRVLDYTDENLVELDGH
>XP_002044393.1|325|7238
MSRQFMQLPFHSRLSRLRSGLEPPSGNPADDRMCWICLRGDEDHRRRDWVHPCRCRGTNKWVHEACLSRWIDEKEMMSPGVPVTCTQCRTEYIIVMPPLCRFDAMLERLDKCCERMCPSVLMGILAATVYFSAVIYGALTLLELAGNDTGMKLLQEDPSLLMIMLPSVPTLLLLSRLVRWEDCVIRWLRRRNRRTIPAEQLDAVGLPLPGAPLSDEYFDELEREHPVSDGLIGGNLATEQLGRAATSFCIALSLPTISVVLGQKLYGRIYEENKLLSILLGGLTFVAIKGLASIYLSHSQYQQRRQRFVMDYTPLNRINHQSRWR
>XP_002410054.1|472|6945
NCSGHGECHQGICFCEVQYSGGTCTDPNISYFVAFSTIFYLICAVSFVQLLICIRSEFSRIKPPSLLKALKVTTQKALYALICIATFARGFYFSSPENASLDWASSLMSAYYPLLLTGSSLIVCFWAEVFHLRDLRHDKPRFLSKSFLGFLAFNIITYSLLLAELVLIQFAGYGETERVSFFTFCTVVLSRSVVGWGNFSPLFYGKLCEILPPSVLQVRGAFVAGPPSAPNMSQVHQSRLGLVAFAILLLTTVLFILSDVMGSFWKDKVAVLGRNCHDVMFRVIEMGLALWFPCVLWNCVQPQQLWILNPKKLLVRREPDKTPPTGPESEALFSVPKELAKSGGDSLEKLPECFICYDSDRTDAGPLIRPCNCKGDVSVVHHDCLRTWLIESAGNADSNRCKVCNEEYELERGEVWLPSGLSPAHWLQTAAVLVIMGSAVSGACLVVKVFDNVGIRTLAVGLALLAEYVCLR
>XP_002422870.1|315|121224
MGSSNRNDPQILETQIPIRQEEDAKQCWVCFSTETDDPNALWVRPCKCKGTAKWVHQLCLQRWVDEKQKGNYSGKVSCPQCNTEYIIVYPKMGPLIVILDSFNAVVFKVCPIIAAGVVVGSIYWVAVSYGAITVMQIMGQENGLDLMENADPLMLLVGLPIIPVALILSKLINWEDTALTFLRRNARKVPVLKYILPFLTWYSVENNGQSPAAVPPLNDPISATRVLCSALILPTMATITGGLLFRSVQSNVQRTFLGGIAFLTIKGILKLYYKQQHYIRQCKRKILDFPTASSPNSTPTRPTARQDIIVETGNS
>XP_002425924.1|552|121224
MAQLVKLSRQNTLSTFMASYIMSCPGENCSGHGECMNGTCLCEIQYDGEECLTPNIPYYVGFATVFFILALVCMIQLIMCIAAEYHKMKSPSVLRAFRITTQKLLYFLVFLAAVIRGAYFTSPTAFREGWSSSLMSAYYPLLLSGSSLLVCFWAEVFHLQDNHWERNQFLSKSFLGFVTFNILTYSLLIAEFIMTKISMTAEKKQHIFNGCYAVLLFIVVIFFLIYGVEVYFKVRGGFLGESVTNISTRTPTSEKKEPSQSNIITGVDISQLNQSRLGLLSQAFMLIIVVGFLFSETLGEFWKYKAPIYTRNWHDIAFRIVEIGVVLWFPCVLWNCMSPDQLWILNPRKLLKKLEQPASQLEFDKNKCDTISTDGSESIKDCWICYDIERTDAGPLIQPCLCSGDVSSVHHDCLRRWLVESSSSSTKEPLACKVCNSPYEVERTQKLNWQNGFNSQHWLKTAVIVTVMCVTGAGAWAAIQVFTDQYIRLLSASLAILVWYICARFLGMNTVVAYHRAKVSGINIVGSVPTMSAVVERQKIEPVRTPNLKSSL
>XP_003142539.1|114|7209
MQEGMSATLSSSNSSSNISNACDSKFSYLSNVESNIAVLSGLFPFSSQVTSSSFSSVMTDRSKICRYCLSDDDVSEWLAPCKCIGTMKWVHLSCFEQWLSFAPYTMKYSCAICQ
>XP_001945331.2|293|7029
MENASTSQRSTSFSQETYEQKHCWICFGTDDEDYESNRDWVSPCKCRGSTRWVHQDCVQRWVDEKLNENLSVKPHCPQCQTQYIIVYHEVNYIIRILNTLDKTANQLCPFLATGFMVSALYWSAASYGAITMMQVMGEREAITMMENTDSYMLLLVLPSIPLSLILGKTVNWEDTLMLFVQRFTSQLPLLRTIMPSFLYEPVNNSTSIVQFNSVVNLTTTLCTALLLPTAATVVGHLLFDNSSYSYLQKTLLGGLVYIAVKGVFRIYQRQHNIIKERTRKVINYPETGTEENN
>XP_001951652.2|293|7029
MENASTRQRSFYYSQETSEQKRCWICFGTDDEDYESNSDWVSPCKCRGSTRWVHQDCVQRWVDEKLQENISVKAHCPQCHTQYIIVYDEVNYFVRILNQLDKTAIRLCPFLAAGFVVSAIYWSAASYGAITMMQVMGEREAITMMENTDSFMLLLVLPSIPLSLILGKTINWEETLLLFVQRFTLQLPSLRTIMPSFLYEPVNNSTSTVQFNSVVNPRATLCTALFLPTTATIVGNLLFDKSSYSYPQKTLLGGLVYIAVKCVFRIYQRQHNIIKERTRKVIDYSETDTEENN
>XP_001944696.1|293|7029
MENASNSQRSTSFSQETSEQKHCWICFDTDDDDYESNRDWVTPCKCRGSTRWVHQDCVQRWIDEKLKENLNVKAHCPQCYTQYIIVYDEVNYFVRILNKLDKTANQLCPFLAAGFVVSTLYWSAASYGAITMIQVMGKREAITMMENTDSFMLLLVLPSIPLSLILGEMINWEETLLLFVQRFTSQLSLLRTIMPSFLCEPVNNSTSIVQFNSVVNPTTTLCAALLFPTTATVVGNLLFDNSSYSLLQKTLLGGLVYMAVKGVFRIYQRQPNIIKERTRTVIDYHETDTEENN
>XP_001359605.3|398|46245
MADNAAVPTADVATATDVNTGDSPPLTTSPASADDHTTLILPPAPGSGNAQVSTHADKTSTDATTSTTVLVGGEPPESERCCWICFATDEDNRLAAWVKPCQCRGTTKWVHQSCLYRWIDEKTQKGNALRTVSCPQCQTEYIIVFPQMGKLGGALEAVDNMIKRLSPFLAAGFFVGSLYWTAVTYGAVTFLQASIVGHEHGMSIMEAGDPLVLLIGLPAIPVGLVLGRLIRWEDALLRLIRNRGTVVRKFPFVNLLYPSLTQEEQPINSNPATPALSDPVSATRVFCGALLLPTISSIVGRIFFESVDNTLHRTLLGGLTFITVKGILKIYLKQKQYARRKKRRIVDYTEENIRNFMHRNTNNPAGGARQPQQPPVAQASRIAAAAARERDRQHGDIV
>XP_002137053.1|311|46245
MLRLRQMRRSQRQRVYGGLEEERMCWICLESDEEPPQRSDWLHPCRCRGSNKWVHRSCLNRWIDETQLLHPNRPIACSQCLTEYLIVDTPLCRFDALLLRIEDVYGILCPSVAVGTLSATLYFSAMTFGALTVIQVIGCRKSLALLNEETTLLMIALPMIPAGLLLLRNLKLDEYLLRLLRIFRRRRVSPENLDEGGELLPGAPLDDSYFDDLPLDRPALGLDFQDPDLAVFDHETLRRPSASFIVALSLPTVSVFLGNTLYAKVDDRLLGIFLGAITFLGIKGMASAYIRHSHEQRMRGRYVMDYNSERH
>XP_001354775.2|339|46245
MIRVTGPVPVPVPEPEPAQSPRPFESPRPSDEERICWICLGGDEELPARIDWLHPCRCRGSNKWVHRVCLNRWIDEKQLHDPEMPMACTQCRTKYIIVTPPLNAFDAFLDQIDQLYETVCPSVMMGTLSAGLYFAAMTFGALTLIQVFGYRVSLTLLKDEPTVLMIVLPTIPAVLLLLRNLRWDDHLTMMWRGLRGPRPVAPRDDLDEDGEIPPGAPLDEEYFDGGPPDQLGMNFLDQGPIFGDEGIGSTSASFIVALSLPSFAVLLGHTLFSKMGNRLLAIVMGGVTFLGIKGLSRAYLRHSTMQRKRGRSVLDYTPLNVENYISLRGSGSRNIPDIR
>XP_002133764.1|404|46245
MEDFPDEMMSTGDGQGDATSQESLPSSGDDSGQLSQHHSEGPENQDEDRTCWICFASEGENRRALWVQPCQCRGTTKWVHQSCLYRWIDEKQKGNIRRIVVCQQCLTEYLIIFPPMARLASVLDFAERMVRRTSPYLVATIFFGSIYWSAITFGAITVVQVMGNQRGFVLIENANTLALATGLPLIPMALVVSRLIRWEDATLNFIRRRRNIFRKLPLLSWCYGSIPESEDELAVADTSSAVPFNMEPLYIARVCAGALVLPTFATMVGGMFFRSVEDSLHRNLLGGATYIAVKGLLNIYLRQKLYLRRRRRIIYDYTEENLRLYGGNQPDGTSAAQAGAGLLRQDAGVEYDFSTDSYETDDSDVDDGSDHSIAGDSEPNVEYYRLVFQGSWSSSSSWPLLRQI
>NP_651547.1|294|7227
MASNVAAPQASAGGDSTELERCCWICFETDKEAGRQAWVNPCLCRGTNKWVHQSCISLWIDEKTRINNNLQAVSCPQCQTEYTIAYPNLWIFDRALELTNDLILTNLYNCLANVFTVVFAYWSAVSFGAKTYLQITGQEGHVHQIIQSGDLLVVLVGFPLISVVLILGRLIPWEDALLRFIRICYSLLRSLSMMCLGRKYDHQTEPYPSAPMTEYSASRVVCGAILLPTISMYVGRVLYSSVDDRLQQTLLGGLTFIAIKGFLKMYLMHSQYICRMKRRVLDYTKENLAEADGH
>XP_002064056.1|329|7260
MLHRAITYSKTQIRKDHDHGDRLVSGSDTNDERMCWICLTSHEEMPRNDWIHPCRCRGTNKWVHDTCLSRWIDEKQMLSPDSPVTCMQCRTEYIILMPKLCRFDSLLQRIDKWYGRLCPSVLVGILAATVYFSAVTYGALTLLEVAGYDAGIVILQEDATLLMIVLPAIPTVLLLSRLIRWDDLVIRLLRRQQRQLLPPEHLDEDGNPLPGAPLGDAYFEEQEREHSSMDVGNFGSSMHVGRASVNFCIALSLPTFAVILGKIMYQKVENRSLSILLGGLTFIAIKGLAGIYLRLCKHAQKRKRFVLDFTADNIWRLMSSNRTSRHRSL
>XP_002106052.1|388|7240
MEPDQEIYSQPGNHTETRGSGGSNPFPQDSELSAADGERTCWICFATSEDNPHAYWVQPCQCRGDTKWVHQSCLYRWIDEKQMGNRRQPVICQQCQTEYIMVFPQMNPLARVLDRLDYAVRLTCPFLVIGMFFCCIYWVAVTYGGITVIQVVGQERALQLMENKVIVLVGFPFIPVGLMLFRLVRWKDVVLRAMRSVYNILRKFPFFHRTQEPEAAPGDLDDASDSSSISSSTGSFPPILRSPSIAEPFYISRLICGAFFLPTIVTTVGNVFFRSIDDPLQRTIYGGIAYIGIKGLLKMYLNQKLYIRRLGRNVLNYTDGNVRRDDQMREDPVDGSQNPRANANYNRNQGPNDDRQLAGFYESMDDSLSVPTTDSEGGDASDIQVIVQ
>XP_002076906.1|320|7240
MSRQFMQLPFHSRLSRLRSGLEPPSGNTADDRMCWICLRGDEDHRRRDWVHPCRCRGTNKWVHEACLSRWIDEKEMMSPGVPVTCTQCRTEYIIVMPPLCHFDAMLERLDKGYERMCPSVLMGTLAATVYFSAVIYGAHTLLELAGYDTGMKLLQEDPSLLMIMLPSVPTLLLLSRLVHWEDCVIRWLRRRNRRTIPAEQLDAVGLPLPGAPLSDEYFDELEREHPASDGLIGGNLATEQLGRAATSFCIALSLPTISVVLGQKLYGRIYEENKLLSILLGGLTFVAIKGLASIYLSHSRYQQRRQRFVMDYTPPNRNNH
>XP_002102095.1|382|7240
MADKAAAPSADCAAPSVDCATPAVPAVEDHTTLTVPLASANKATDASTSTAVQVAVDAGEPERCCWICFATDEDNRLAAWVKPCQCRGTTKWVHQSCLYRWIDEKTQKGNALRTVSCPQCQTEYIIVFPQMGKLGGALEAIDNLIKRLSPFLAAGFFVGSLYWTAVTYGAVTFLQIVGHEHGMSIMEAGDPLVLLIGLPAIPVGLVLGGLIRWEDALLRLIRNRGTVVRKFPFVGLIYPNLSQEEEQQSISNPATPALSDPVSATRVFCGALLLPTISSIVGRILFDTVDNTLHRTLLGGLTFITVKGILKIYLKQKQYGRRKKRRIVDYTEENIRNFMHRNNNSAAAARQERLPEQRPAPPAERRDAVITRQRGDSGGSVV
>XP_001977910.1|325|7220
MRRHFVQSPLHNRLRRLRSGSEPPSGNPEEDRMCWICLTGDEDQRRRDWVHPCRCRGTNKWVHESCLSRWVDEKEMLLPDVPVTCTQCRTEYIIVMPQLCRFDVILERLDKGCERMCPSVLMGILAATVYFSAVTYGALTLLELAGYSMGMKLLQEDPSLLMILLPSVPTLLILGRLVRWEDCVIRWLRRHNRRGVPAEHLDALGLPLPGAPLDDNYFDELEREYPEADGPMGGAFETEQLGRASTSFCIALSLPTVAVVLGQKLFGGIYGDNKLLGIVLGGMAFVAAKGLASVFLRQSQYQRRRNRYVLDYTPLNRVHNLAQRR
>XP_001976799.1|384|7220
MQSDLEVYNQPGAGQVDSPAERQYAHDPDIHGSNHAQRRGSGGSNPEQQTADVERACWICFATREDNRRAKWVHPCQCRGATKWVHQSCLYRWIDEKQQGNHRRSVVCQQCQTEYVIVFPRMNPLAVMLEKGDIAVRRICPYLALGMILCLVYWTAITYGAVTVFQVMGQDRGVRLMENMIFLLVGLPFIPVGLILFRLVRWEDAVLMVMRSRYNILRKLPFFHWAGEPEAGAGDLGALSDSSNSLPLIHHNPSISEPGYISRLICGAFFLPTAATAVGNVFFRNIEDPLHRTIIGGMAYIGIKGLLKIYLKQKLYVRRRGRRIVNYTDENIRMYLGGQIGEAPANANNNPDQRFGIGRQFAGFDENMEDSSSVITTDSEDSDF
>XP_001981569.1|306|7220
MAGNVVVPKAAAGDDVVGEPLPIDNEDHTDTERCCWICYLTDKEDCRLAWVNPCPCRGATKWVHQSCLSHWIDEKTGKGNELKTVYCPQCQTKYNIVYSKFGIFARALELMCSLILKPLYKCLATVFTLVFIYWSAITFGASTYLQIVGHDRHVHHVIEAVDPLFILIGFPLIPVGLILGRMIPWDDVLLRIIRKCCSMLRRLAMMCLGRDYDLEADSYPRATMVPISGSRVVCGAMLLPTISIYVGRVLYSSVDDRLQQTLLGGLTFIAIKGSLKMYLKHKQYLRRMKRRILDYTDENLAESAGH
>XP_001978817.1|388|7220
MADKAAAPSADCAAPPAGCAALPADCSSPEVPAGEGHTTLTVPPASANKATDVSTSTAVQVGVDGGEAERCCWICFATDEDNRLAAWVKPCQCRGTTKWVHQSCLYRWIDEKTQKGNALRTVSCPQCQTEYIIVFPQMGKLGGALEAIDNLIKRLSPFLAAGFFVGSLYWTAVTYGAVTFLQIVGHEHGMSIMEAGDPLVLLIGLPAIPVGLVLGRLIRWEDALLRVIRNRGTVVRKFPFVSLIYPNLSQEEDQQSISNPATPALSDPVSATRVFCGALLLPTISSIVGRILFDTVDNTLHRTLLGGLTFITVKGILKIYLKQKQYGRRKKRRIVDYTEENIRNFMHRTNNLAGATRQDRQPEQRPVPPAQRMDAVISQRGDSGGSVV
>XP_001988228.1|561|7222
MLPSLDTLMRCSKRVLQSPLESVKMRSSTTGHSKAPAVGQYGPFTPANDLSCSGRGDCVNNTCVCDIRYAGDECDFINFPYYTGISTVFYLVALVSVIQLLICIVAEYQRLKQPSILRACRLTTQKLLYFMVFVASSLRGAYFTTPLQPQWAVTLMSAYYPLLMTCASLIVCMWAEIFHLRDIRWEKSQFLSKSFLGFVAFNFFLYSLFGIEVFSSLINSERRDYAHIFNGCYAVLLLIVVIFFLIYGVEVFFKLRGGFVYDQTGKILGPSEAIVNASQLHQSRLGLLSQAIMLIVIVGFLTSETLGDFWKTKVPVNSRNWHDIIFRIAEIGVALWFPCCLWNCMAPEQLWILNPRKLLSRQIDPSIPTLNADSNKLSPEEGQTFLTKKDCWICYDSDKPEPLIQPCRCTGDVSSVHHECLKRWLVESCGSNNEAQLACKVCSHPYEIEKSKKLEWDKGFTIQHWMKTVILITLMCVTGAMTWAIIQMYVDPLVRVLTVGVAVLIGYVCVKCLGENTVVAYQRAKVSSINIVTSSEMEKLHTICEDVSASTSAAAAARSAS
>XP_002100176.1|387|7245
MESDLRVYYQPADHTETRGSGGSNPFPQDTEQPTSDVERTCWICFANREDNRRAKWVHPCQCRGATKWVHQSCLYRWIDEKQQGNHRRAVVCQQCQIEYIIVFPRMNPLASILEKLDFAVRRTCPYLALGMFMCWVYWTAITYGAITVIQVLGQERAVQLMENEIFLLVGLPFIPVGLVLMRLVRWEDAVLKAMRSRYNILRKLPFFHRAGEPEAGTGDLGVLSDSSTSLPPIQHNPSITEPIFISRLLCGAFFLPSIAAAVGNVFFRSIEDPMHRTIIGGIAYIGIKGILKIYLKQKLYVRRRGRRIVNYTDENVRLYFGGQNREAPAHGSQNPQANADNNPNQRYEIARQFAGFAGLDENMEDSSSVATTDSEDCDPDYVTGPDN
>XP_002101174.1|327|7245
MRRHRVQSPLQNRGRRLRSGLEPPPPTENAEDDRMCWICLTGDEDQRRRDWVHPCRCRGTNKWVHESCLSRWVDEKEMLFPDVPVTCNQCRTEYIIVMPPPCRFDTLLERLDKDCERLCPSVLMGILAATVYFSAVTYGALTLLELAGYGAGMKLLQEDPSLLMILLPSVPTLLLLGRMVRWEDCVIRWLRRHNHRAIPVEHLDAAGQPLPGAPLDDGYFDELEREHLDADGPLGAAFGTEQLGRASTSFCIALSLPTVSVLLGRTLYAGIYENNKVLSILLGGVTYVTVKGLASIFLRQSQYQRRRHRFVMDYSPLNRIHNQAQRR
>XP_002095942.1|374|7245
MPDKAAAPSAVCAAPAVPVGEGHTTMIVPSASANNAADVSTAVQVGVDGGEAERCCWICFATDEDNRLAAWVKPCQCRGTTKWVHQSCLYRWIDEKTQKGNALRTVSCPQCQTEYIIVFPQMGKFGGALEAIDNLIKRLSPFLAAGFFVGSLYWTAVTYGAVTFLQIVGHEHGMSIMEAGDPLVLLIGLPAIPVGLVLGRLIRWEDALLRLIRNRGTVVRKFPFVSLIYPNLCQEEDQQNITNPATPALSDPVSATRVFCGALLLPTISSIVGRILFDTVDNTLHRTLLGGLTFITVKGILKIYLKQKQYGRRKKRRIVDYTEENIRNFMHRNNNNSAGAARQDRQPEQRPAPPTQRVDAVITRQRGDSGGSVV
>XP_816113.1|844|353153
MSYPTSQGEEASKEAGDNTRMLPSTGQERNTEHSGVSQDEEEEEEQQPQRHEPAASILHEDAHETPDADHDGEMECWICRSGGGTTQNPLITSVCKCRGSVGWVHRECIDAWVFSRRRASCPSCGATYNILAISDVSLPQTFFEQLCFFFWDLILPLSAKALALLLGIALNGFVVPCIIGVTFYHKCFFVNNGDAATRTSEYSSNSSETALLQGPEDGASTFLDVWLWINVMAYGWICVTLWRCTKTGWCQWRAFFEDTDAMFATATEEVHEEEEDDDEEEDEDEDEEDDEDEEEGPRLQPNTVVGTLHWILDWSLERTGSSQKMLRPRILELGTLVPLSFLVNFSLGKLLLCLILVLGLVLRRLLYPRKRIHDPTRRFAEAQERKTGATEIDIALWFITYLSELVLFSILMTTCGGIVVHFALSPYFLTFPASLSAFAGELTLTRLLAYWLVGSFCSMILLHVETAIIVPLFAPGVELYFVRSVDLNLEDDTAYWKFVLAQVFDTDPLGVSLDFIRFCCIEMTLLYVFLATPIYVMFAAHEVMIKDGANSTLTPPLAPGFPVIMVTPAVDGISAWLESYLAPEKSRLLESYYQFFFFLIELLGSCFARFSLGVILWFTRNPYWLRCVANTLIVFGTGTAIVCVRLFPIKHMQLKVLRHVVMFIGRHVVHLEDYLFDKERLSLLDSWLRGDGQSDIPLPEARLPSVFRRREWALPPGTAHPKYLKLRVALFSFLFFVTSSALFWIIPMAVMTPLLTVLPYSVPLLCLSANIVFFVFNPKMYFTAAAEFMLLCIIFVIGVLLQPLFFCASLRNISRLQLIQETMEYYHKLRRTVGVYNGEAMEAA
>XP_001441160.1|316|412030
MIVTINNYSSYQSTKKKEDATSTQITERYAQESQNNTILTQNLAHYQSRQQSDANIEQLNLYPSDSHIYNTPKKQSKLNREFILKSNEVLKNKQLNLTTENVNITTSKLNSSIIVLKKLDEKECKYCGQTDSPNNFIRPCLCKGSMQHVHQQCVQKDIENNFMDEKQRRFIKPIRCEICKFVFKIKIYRETNLLQSFKDPIKHEKLLFLTFVLTILVLITIALIIMSILIKEELRLHIDLLMGIVIAFLIVLGLIVAFSLNFLDLITNYYWFVQDRQIGNKVDHGIQVDYQSLNLILSSGTLKYQWNKSQVLPLNE
>XP_001448960.1|163|412030
MKKNQKHICWICYQTNTHKRFKPCYCKGSLSYIHRKCLNEWATKQYNQNNQIIKCPNCKYEYLFAIKECYKLRNFSTWQFCDSIEKIVLICMTLGLIMISGLDFMSVSDYMQVDENDKQEVTMFKWVNRVHFGTVLIILCSATFNIVQMAVSKTELEILDIRY
>XP_003722246.1|1221|347515
MQEFPRRTARKTRREVTGESLTTVSSTSTATKDEDAQRSERVENDLSGALPQTSAAAASSFLGSSRNSTSGSVIECWICFDPTSTPLNPIVTHRCRCRGSVGYVHQKCIDRWVIQQRNRACRSCGASYQLVHSEYPSGANLPLRPHERRVFLLKFLIKPLLLESAETLCCVLLRFVVLPLLLGLVYSFHRWPLLWWPMSTTMSTFAASPERNFSYTASAGVPGSQEVLENEDGTYTLTESFLAWADAILFGLVLCTVMNAVAVGWEKWNHYFRAARERLARETARQAEEGGLARAAAMPPVGPLDFHEDNGAAEGVEERAEATEQRVNNDSPQAQLPHHEEALPEGFIVEGWRPEWGPLPAVEQELLPREDARDARQPGARAEARALAGEQRSSSDSDSDNGDSDSGSDTPYRLSFVDGVFDTIDWVKSGAGGGGMKRLLPSSMRQLCYGLALTLLLRTIWGRSVVALAFAGFIVSWRYRHTRNVLTAQKRRLYEVAERVPLLSQEAVKTLFGVYLVDAFFFYGALPELGGMMLHYAVAPYVDSGFDRGFLAFFHGLTVLKVTLYWVVGAVLVMLLTAMELTVVGPLFANGVDLFFVRSFDARWDSVLGYWRCVVTQVFDSDPPRIVRGFLRVAVVELLVLLIFVRVPFWGMLGCRDLLWGDGTVAQTGLPLKMSLSLGVTTGYDISVDASLDEWRRTEVLRVLAERVLLPFGAMYAARVREQLGPMLDSIPLDNIDSLELTAASSTSMAPAARELWEQVWGNMSDRSVFLFHLIDPHSATRVAAASEGFRHTLERVQEPIEWLRAATSEDGVCNTMMVLSASAEWLGTPQRQPPVADLEAIVAPPLTVSEQQSTSTARAHQMVLEAWRNMYQDAMSRIASVLHPEAVPTPPSLYPEHDSVQEEPHTVSTIKCYMAALHLSYPYMGMGRWRALAYEWWSLLLLRNTFANYVVDVLKYVAAISTVLSCFAVYPLQRAQLRILFPVVRWIGQSVVHMEDYLFDPEQLRAVEGFVEQEGEDELVLPPMVEPLGFDRREEYVEEAAIPPYLLLRRVVVAVLFLVVASVMVWIVPVLCGTLLLCITRNALPVLVGAASLSFFCWNPTLFARSVIFGTALTIALVFVLPIVGIIYIGPFAQLFWNSYPTLVEETFERQYDVHQMVGPYTGSAAGGNGSADGDSDDDWESIDSRDMVDGNAEALDQDREAEPDVGDEPHGDVQAVTAH
>XP_001566518.1|1219|420245
MQELPRRGARKARREVTVEPLATAAASPTSTVDKDKDAQRSGSAEDDLSDALPPTTPAVASSLPASTRNSKSGPTIECWICFDSTSIPSNPIVTHRCRCRGSVGYVHQKCIDRWVIQQRNRACRSCGASYQLVHSEYPHGANLPLRPHERRMFLFKHFIKPLLLESAETLCCVLLRFVIIPLLLGLVYSFNRWSLLWQPMATTLSAFATSLKRNFSHTTSSGVPGSQEAWEEEGSAYTMTESFLAWADAILFGLVLCTVMNAVAVGWKKWDHYFRTARARLARETARQAQEELARIAAVLPVGPLHFGEENDARAREGERAEAIEEWMHNDAPQPQQRHHREALPEGFGVEEWRLEWGPLRAAENVPLLREDARGARQPEARAAGDEQHSSGDSDSDGDGDSDSDIDTSYRLSFVDEVFDTIDRLKSGAGGGGMKRLLPSSIWQLCYGLALTLLLRSSWGRAVAALAFAGFIVSWRYRHTRNVLTTQKRRIYEVAERVPLLSQEEVKTLFGVYLVDAFFFYGALPELGGIMLHYAVAPYIDVGFDRGFLAFLHGLTVLKVTLYWVVGAVLVMLLTAMELTVVGPLFANGVDLFFVRSFDARWDSVLGYWRCVVTQIFDSDPSRIVRGFLRVAVVELLVLLIFVRVPLWGMLGFRDFLWGDGTAPLTGRPLKMSLSLGMTTGYDIGMADSFHEWRRTEVLRLLAEQVLLPFGAMYSARVREQLTQTSESIPFGTIDTMMLAAVSSTSMTLDAQELWEQVWGNMSDRSVFLFHIIDPVSANKVAAASEGFRNTLVRLQKPLEWLRVATAEDGVCNTLVALSSPAGWAKKPQLEMPAADLEAIVAPPSAVSEHKCVSTARAHQIVLDAWRRTYHNTMSHITGALSPEAMPTPPSFYVENDSVKVEPHTVSVAKCYMAALQLSYPYLGMGRWRTLTYEWWSLLLLRNTFLNYIVNILMLVASVSTVLSCFAVYPLQRAQLRILFPVVRWIGQSVVHMENYLFDPEQLRAVEGFVEQEGEDELVLPPMVEPLGFDRREEYVEKAAIPSYLLLRRVVVAVLFLAVASVMVWMMPVLCGTLLLCITKNALPVFVGAVALSFFFWDPMLFARSIIFGMALTIAIAFAVPIISIIYICPFVRLFWSSYPSLVEETFERKYDVHQMVGRYPGSDASSVDDTDGELDSDWESVDSRDAVDGNAEAEVQDGEAEPEVGDETHDGVEDVPAS
>XP_003862596.1|1217|5661
MQELPRRTARKTRREATGEPLTTVSSTSTATKDEDAQRSGLAENDLSGALPQTSAAAASPSLGSSRNSTSGSLVECWICFDPTSTPLNPIVTHRCRCRGSVGYVHQKCIDRWVIQQRNRACRSCGASYQLVHSEYPPGANLPLRPHERRVFLLKFLIKPLLLESAETLCCVLLRFFVLPLLLGLVYSFHRWPLLWRPMSTFAASPERNLSYTASVGVPGSQEVLENEDGTYTLTESFLAWADAILFGLVLCTVMNAVAVGWEKWNHYFRAARERLARETARRAEEGGLARAAAMPPVGPLDFHEENGPAEGVEERAEATEQGVNNDSPQAQPPHHEEASPEGFIVEGWRPEWGPLPAAEQELLPREDAPDARQRGARAEARAVAGEQHSSSDSDSGNDDSESGSDMPYRLSFVDGVFDTIDWVKSGAGGGGMKRLLPSSMRQLCYGLALTLLLRTIWGRVVVALAFAGFIVSWRYRHTRNVLTTQKRRLYEVAERVPLLSQEAVKTLFGVYLVDAFFFYGALPELGGMMLHYAVAPYVDIGFDRGFLAFFHGLTVLKVTLYWVVGAVLVMLLTAMELTVVGPLFANGVDLFFVRSFDARWDSVLGYWRCVVTQVFDSDPPRIVRGFLRVAVVELLVLLVFVRVPFWGMLGCRDLLWGDGTVAQTGLPLKMSLSLRVTTGYDISADASLDEWRRAEVLRVLAERVLLPFGAMYAARAREQLRPMLGSIPLDTIAPLELTAASSTSMTPAARELWEQVWGNMSDRSVFLFHLIDPESAKRVAAASEGFRHTLERVQEPIEWLRVATSEDGVCNTVMVLSSSAEWLGTLQRQPPVADLEAIVAPPFTVSEQQSTSTARAHQMVLNAWRNTYQDAMSRIASVLHPEVVPTPRSLYPEHDTVQEEPHTVSAIKCYMAALHLSYPYMGMGRWRALAYEWWSLLLLRNTFANYVVDVLKYVAAISTVLSCFAVYPLQRAQLRILFPVVRWIGQSVVHMEDYLFDPEQLRAVEGFVEQEGEDELVLPPMVEPLGFDRREEYVEEAAIPSYLLLRRVVVAVLFLVVASVMVWIVPVLCGTLLLCITRNALPVLVGAASLSFFCWNPTLFARSVIFGTALTIAIVFVVPIVGIIYIGPFAQLFWSSYPTLVEETFERQYDVHQMVGPYTGSATGGDGSADGDSDDDWESVDSRDVVQGNAEALHQDRGAEPDVGDGPHGDVQAVAAH
>XP_003872392.1|1217|929439
MQELPRRTAKKTRREATVEPLNTASSTATATKDEDGHRSGLAEDDLSGALPQISAAAASSFRGTRRNSTSGSIVECWICFDPTSTPLNPIVTHRCRCRGSVGYVHQKCIDRWVIQQRNRTCRSCGAPYQLVHSAYPPGANLPLRPHERRVFLLKFLIKPLLLESAETLCCVLLRFVVLPLLLGLVYSFHRWPLLWWPMSTFAGSPERNLSYTASTGVPGSQVVLENEDGTYTLTESFLAWADAILFGLVLCTVMNAVAVGWEKWNHYFHAARERLARETARHAEEGELAQPAAMPPVGPLDFHEENDATEGVEERAEATEQGVNNDSPPAAPPHHDAALPDGFIVEGWRPQWGPLPAAEQERPLREDARDARQPGVRAEARAAAGEQHSGSDSDSDNGDSDSGSDTPYRLSFVDGVFDTIDWVKSGAGGGGIKRLLPSSMRQLCYGLALTLLLRTIWGRVVVALAFAGFIVSWRYRHTRNVLTTQKRRLYEVAERVPLLSQEAVKTLFGVYLVDAFFFYGALPELGGMMLHYAVAPYMDVGFDRGFLAFFHGLTVLKVTLYWVVGAVLVMLLTAMELTVVGPLFANGVDLFFVRSFDARWDSVLGYWRCVVTQVFDSDPPRIVRGFLRVAVVELLVLLVFVRVPFWGMLGCRDLLWGDGTVAQTGLPLKMSLSLGVTTGYDISADASLDEWRRTEVLRVLAERVLLPFGAMYAAGVREQLGPMFDSIPLDTIDLLEVTAASSTSVKPATRQLWEQVWGNMSDRSVFLFHLIDPDSAKRVAAESEGFRHTLERVQEPMEWLRVATSEDGVCNTVMVLSSSAEWLGTPERQPPVADLEAIVAPPFRVSEQQSTSTALAHQMVLDAWRNTYQEAMGRIASVLHPEAVPTPPSLYPEHDSVQEEPHTVSAIKCYMAALHLSYPYVSMGRWRALAYEWWSLLLLRNTFANYVVDVLKYVAAISTVFSCFAVYPLQRAQLRILFPVVRWIGQSVVHMEHYLFDPEQLRAVEGFVEQEGEDELVLPPMVEPLGFDRREEYVEEAAIPSYLLLRRVVVAVLFLVVASFMVWIVPVLCGTLLLCITRNALPVLVGAASLSFLCWNPTLFARSVILGTALTIAIVFVVPIVGIIYIGPFAQLLWSSYPTLVEETFERQYDVHQMVGPYTGSVTGGNGNADGDSDDDWESVDSRDMVDGDAETPHQDGEAEPNIGDEPRGDVQAVPAH
>XP_001466696.2|1217|435258
MQELPRRTARKTRREATGEPLTTVSSTSTATKDEDAQRSGLAENDLSGALPQTSAAAASPFLGSSRNSTSGSLVECWICFDPTSTPLNPIVTHRCRCRGSVGYVHQKCIDRWVIQQRNRACRSCGASYQLVHSEYPPGANLPLRPHERRVFLLKFLIKPLLLESAETLCCVLLRFFVLPLLLGLVYSFHRWPLLWRPMSTFAASPERNFSYTASVGVPGSQEVLENEDGTYTLTESFLAWADAILFGLVLCTVMNAVAVGWEKWNHYFRAARERLARETARRAEEGGLARAAAMPPVGPLDFHEENGPAEGVEERAEATEQGGNNDSPQAQLPHHEEASPEGFIVEGWRPEWGPLPAAEQELLPREDAPDARQPGARAEARAVAGEQHSSSDSDSDNDDSESGSDTPYRLSFVDGVFDTIDWVKSGAGGGGMKRLLPSSMRQLCYGLALTLLLRTIWGRVVVALAFAGFIVSWRYRHTRNVLTTQKRRLYEVAERVPLLSQEAVKTLFGVYLVDAFFFYGALPELGGMMLHYAVAPYVDIGFDRGFLAFFHGLTVLKVTLYWVVGAVLVMLLTAMELTVVGPLFANGVDLFFVRSFDARWDSVLGYWRCVVTQVFDSDPPRIVRGFLRVAVVELLVLLVFVRVPFWGMLGCRDLLWGDGTAAQTGLPLKMSLSLRVTTGYDISADASLDEWRRAEVLRVLAERVLLPFGAMYAARVREQLRPMLDSIPLDTIAPLELTAASSTSMTPAARELWEQVWGNMSDRSVFLFHLIDPESAKRVAAASEGFRHTLERVQEPIEWLRVATSEDGVCNTVMVLSSSAEWLGTLQRQPPVADLEAIVAPPFTVSEQQSTSTARAHQMVLNAWRNTYQDAMSRIASVLHPEAVPTPRSLYPEHDTVQEEPHTVSAIKCYMAALHLSYPYMGMGRWRALAYEWWSLLLLRNTFANYVVDVLKYVAAISTVLSCFAVYPLQRAQLRILFPVVRWIGQSVVHMEDYLFDPEQLRAVEGFVEQEGEDELVLPPMVEPLGFDRREEYVEEAAIPSYLLLRRVVVAVLFLVVASVMVWIVPVLCGTLLLCITRNALPVLVGAASLSFFCWNPTLFARSVIFGTALTIAIVFVVPIVGIIYIGPFAQLFWSSYPTLVEETFERQYDVHQMVGPYTGSATGGDGSADGDSDDDWESVDSRDVVQGNAEALHQDRGAEPDVGDGPHGDVQAVAAH
>XP_844014.1|866|999953
MDAPLQLRTLGPNGASSPQGAVEARGISDGAYVEVAHEDACGASPHRDSVEMVDSKERNSTQITRGIEPVGPSGSQNDSTTSVVADARECWICREASDTPENRLTSGLCRCRGSIGLVHTGCLNYWVFSQRRVRCPSCNATYNVISVSSEDFPKGFLHEAVLLVRHLYLPLFCKCASILLGLVINGFAIAFAVGCAFYHGEVFADAGDQAPKSFGNVGAAADLGGSTATTRANAPNGGVGGSSGVWLWVGVMLFGWCSTALWRSLWVSWGQWRAEFINDAVDDAPKPPPYTLVECLHYYFDIVVSMTGCTRQMLWLRSMELCALTAIAYIISFTYGRVLVFTLIFLGAVLMRLLFQRKKINDNMRRFDEAQERRHNATYSDLVKWFITYITEMALFSFALTIIGGLVIHYALSPHILTFPTSIPALNESITFLRLLLYWASGTLSSILLMCIETTVIVNIFAPGVDLFFVRSVDLNVDSDSAYWSFILAQIFDSDPLQVLFDFPRLALIEVVTLFAFLALPLQAMFFLNDLLATKVFGSAGIKLAWVLHNSGEYLMGNSPANGVIPPFDGSFESGWGSLQELLTEPLEVPSLVVSGLLANTLPFVKSLIHFLSSTSSINILLGAGTGVIVSCLKVFPIKRTQLRVMRAIAVWLAAHVVYMEDFLFDKERLQTLDNWLQAGGEGDVPTQRVPLAFVFLRRERVLPPEQKRPAWLKVRLIIFSAMFFIASTGVFWALPVLLAALLLLVMPCNAALLCCAFNASFLLLDYKLYLKAVGEFVFISAVLLVGLPLQLLHALRLAVNFGYPRKRLVKETFEYCLNINRTIGKYCGEPRDEQQEDVKAELGEVDSNSSDDIIAVNDDDDEDFE
>XP_003825408.1|278|9597
MPDQALQQMLDRSCWVCFATDEDDRTAEWVRPCRCRGSTKWVHQACLQRWVDEKQRGNSTARVACPQCNAEYLIVFPKLGPVVYILDLADRLISKACPFAAAGIMVGSIYWTAVTYGAVTVMQVVGHKEGLDVMERADPLFLLIGLPTIPVMLILGKMIRWEDYVLRLWRKYSNKLQILNSIFPGIGCPVPRIPAEANPLADHVSATRILCGALVFPTIATIVGKLMFSSVNSNLQRTILGGIAFVAIKGAFKVYFKQQQYLRQAHRKILNYPEQEEA
>XP_001927607.1|278|9823
MPDQALQQMLDRSCWVCFATDEDDRTAEWVRPCRCRGSTKWVHQACLQRWVDEKQRGNSTARVACPQCNAEYLIVFPKLGPVVYVLDLADRLISKACPFAAAGIMVGSIYWTAVTYGAVTVMQVVGHKEGLDVMERADPLFLLIGLPTIPVMLILGKMIRWEDYVLRLWRKYSNKLQILNSIFPGIGCPVPRIPAEANPLADHVSATRILCGALVFPTIATIVGKLMFSSVNSNLQRTILGGIAFVAIKGAFKVYFKQQQYLRQAHRKILNYPEQEEA
>XP_005566006.1|278|9541
MPDQALQQMLDRSCWVCFATDEDDRTAEWVRPCRCRGSTKWVHQACLQRWVDEKQRGNSTARVACPQCNAEYLIVFPKLGPVVYVLDLADRLISKACPFAAAGIMVGSIYWTAVTYGAVTVMQVVGHKEGLDVMERADPLFLLIGLPTIPVMLILGKMIRWEDYVLRLWRKYSNKLQILNSIFPGIGCPVPRIPAEANPLADHVSATRILCGALVFPTIATIVGKLMFSSVNSNLQRTILGGIAFVAIKGAFKVYFKQQQYLRQAHRKILNYPEQEEA
>XP_006183730.1|278|419612
MPDQALQQMLDRSCWVCFATDEDDRTAEWVRPCRCRGSTKWVHQACLQRWVDEKQRGNSTARVACPQCNAEYLIVFPKLGPVVYVLDLADRLISKACPFAAAGIMVGSIYWTAVTYGAVTVMQVVGHKEGLDVMERADPLFLLIGLPTIPVMLILGKMIRWEDYVLRLWRKYSNKLQILNSIFPGIGCPVPRIPAEANPLADHVSATRILCGALVFPTIATIVGKLMFSSVNSNLQRTILGGIAFVAIKGAFKVYFKQQQYLRQAHRKILNYPEQEEA
>XP_006231383.1|293|10116
MPDQALQQMLDRSCWVCFATDEDDRTAEWVRPCRCRGSTKWVHQACLQRWVDEKQRGNSTARVACPQCNAEYLIVFPKLGPVVYVLDLADRLISKACPFAAAGIMVGSIYWTAVTYGAVTVMQVHHSTLFSDTTFDVKVVGHKEGLDVMERADPLFLLIGLPTIPVMLILGKMIRWEDYVLRLWRKYSNKLQILNSIFPGIGCPVPRIPAEANPLADHVSATRILCGALVFPTIATIVGKLMFSSVNSNLQRTILGGIAFVAIKGAFKVYFKQQQYLRQAHRKILNYPEQEEA
>XP_006231384.1|278|10116
MPDQALQQMLDRSCWVCFATDEDDRTAEWVRPCRCRGSTKWVHQACLQRWVDEKQRGNSTARVACPQCNAEYLIVFPKLGPVVYVLDLADRLISKACPFAAAGIMVGSIYWTAVTYGAVTVMQVVGHKEGLDVMERADPLFLLIGLPTIPVMLILGKMIRWEDYVLRLWRKYSNKLQILNSIFPGIGCPVPRIPAEANPLADHVSATRILCGALVFPTIATIVGKLMFSSVNSNLQRTILGGIAFVAIKGAFKVYFKQQQYLRQAHRKILNYPEQEEA
>XP_003994261.1|278|9685
MPDQALQQMLDRSCWVCFATDEDDRTAEWVRPCRCRGSTKWVHQACLQRWVDEKQRGNSTARVACPQCNAEYLIVFPKLGPVVYVLDLADRLISKACPFAAAGIMVGSIYWTAVTYGAVTVMQVVGHKEGLDVMERADPLFLLIGLPTIPVMLILGKMIRWEDYVLRLWRKYSNKLQILNSIFPGIGCPVPRIPAEANPLADHVSATRILCGALVFPTIATIVGKLMFSSVNSNLQRTILGGIAFVAIKGAFKVYFKQQQYLRQAHRKILNYPEQEEA
>XP_001502673.1|278|9796
MPDQALQQMLDRSCWVCFATDEDDRTAEWVRPCRCRGSTKWVHQACLQRWVDEKQRGNSTARVACPQCNAEYLIVFPKLGPVVYVLDLADRLISKACPFAAAGIMVGSIYWTAVTYGAVTVMQVVGHKEGLDVMERADPLFLLIGLPTIPVMLILGKMIRWEDYVLRLWRKYSNKLQILNSIFPGIGCPVPRIPAEANPLADHVSATRILCGALVFPTIATIVGKLMFSSVNSNLQRTILGGIAFVAIKGAFKVYFKQQQYLRQAHRKILNYPEQEEA
>XP_005985881.1|278|59538
MIISLFSLLIYRSCWVCFATDEDDRTAEWVRPCRCRGSTKWVHQACLQRWVDEKQRGNSTARVACPQCNAEYLIVFPKLGPVVYVLDLADRLISKACPFAGAGIMVGSIYWTAVTYGAVTVMQVVGHKEGLDVMERADPLFLLIGLPTIPVMLILGKMIRWEDYVLRLXRKYSNKLQILNSIFPGIGCPVPRIPAEANPLADHVSATRILCGALVFPTIATIVGKLMFSSINSNLQRTILGGIAFVAIKGALKVYFKQQQYLRQAHRKILNYPEQEEA
>XP_005698268.1|278|9925
MPDQALQQMLDRSCWVCFATDEDDRTAEWVRPCRCRGSTKWVHQACLQRWVDEKQRGNSTARVACPQCNAEYLIVFPKLGPVVYVLDLADRLISKACPFAAAGIMVGSIYWTAVTYGAVTVMQVVGHKEGLDVMERADPLFLLIGLPTIPVMLILGKMIRWEDYVLRLWRKYSNKLQILNSIFPGIGCPVPRIPAEANPLADHVSATRILCGALVFPTIATIVGKLMFSSVNSNLQRTILGGIAFVAIKGAFKVYFKQQQYLRQAHRKILNYPEQEEA
>XP_004838569.1|278|10181
MPDQALQQMLDRSCWVCFATDEDDRTAEWVRPCRCRGSTKWVHQACLQRWVDEKQRGNSTARVACPQCNAEYLIVFPKLGPVVYVLDLADRLISKACPFAAAGIMVGSIYWTAVTYGAVTVMQVVGHKEGLDVMERADPLFLLIGLPTIPVMLILGKMIRWEDYVLRLWRKYSNKLQILNSIFPGIGCPVPRIPAEANPLADHVSATRILCGALVFPTIATIVGKLMFSSVNSNLQRTILGGIAFVAIKGAFKVYFKQQQYLRQAHRKILNYPEQEEA
>XP_005890690.1|277|72004
MPDQALQQMLDRSCWVCFATDEDDRTAEWVRPCRCRGSTKWVHQACLQRWVDEKQRGNSTARVACPQCNAEYLIVFPKLGPVVYVLDLADRLISXXXXXXXGIMVGSIYWTAVTYGAVTVMQVVGHKEGLDVMERADPLFLLIGLPTIPVMLILGKMIRWEDYVLRLWRKYSNKLQILNSIFPGIGCPVPRIPAEANPLADHVSATRILCGALVFPTIATIVGKLMFSSVNSNLQRTILGGIAFVAIKGAFKVYFKQQQYLRQAHRKILNYPEQEEA
>XP_006527385.1|292|10090
MPDQALQQMLDRSCWVCFATDEDDRTAEWVRPCRCRGSTKWVHQACLQRWVDEKQRGNSTARVACPQCNAEYLIVFPKLGPVVYVLDLADRLISKACPFAAAGIMVGSIYWTAVTYGAVTVMQVHHSLFSDTTFDVKVVGHKEGLDVMERADPLFLLIGLPTIPVMLILGKMIRWEDYVLRLWRKYSNKLQILNSIFPGIGCPVPRIPAEANPLADHVSATRILCGALVFPTIATIVGKLMFSSVNSNLQRTILGGIAFVAIKGAFKVYFKQQQYLRQAHRKILNYPEQEEA
>XP_002821031.2|278|9601
MPDQALQQMLDRSCWVCFATDEDDRTAEWVRPCRCRGSTKWVHQACLQRWVDEKQRGNSTARVACPQCNAEYLIVFPKLGPVVYVLDLADRLISKACPFAAAGIMVGSIYWTAVTYGAVTVMQVVGHKEGLDVMERADPLFLLIGLPTIPVMLILGKMIRWEDYVLRLWRKYSNKLQILNSIFPGIGCPVPRIPAEANPLADHVSATRILCGALVFPTIATIVGKLMFSSVNSNLQRTILGGIAFVAIKGAFKVYFKQQQYLRQAHRKILNYPEQEEA
>XP_001145688.1|278|9598
MPDQALQQMLDRSCWVCFATDEDDRTAEWVRPCRCRGSTKWVHQACLQRWVDEKQRGNSTARVACPQCNAEYLIVFPKLGPVVYVLDLADRLISKACPFAAAGIMVGSIYWTAVTYGAVTVMQVVGHKEGLDVMERADPLFLLIGLPTIPVMLILGKMIRWEDYVLRLWRKYSNKLQILNSIFPGIGCPVPRIPAEANPLADHVSATRILCGALVFPTIATIVGKLMFSSVNSNLQRTILGGIAFVAIKGAFKVYFKQQQYLRQAHRKILNYPEQEEA
>XP_002916158.1|430|9646
MRHNLGETTRRPTNHSTGERHRSSKRRIRFSQQLFPPAKAVPRASKNNPTSSSSAGSSSAPAVHGPEPRADGQEPGPLSPPPHPRLLLLALHRLLRTPAGRAPPPPGSRSLGGGFAAAAGLRPTPPPLSAIVPGPGPDHVHWGGPSAPASRKMPDQALQQMLDRSCWVCFATDEDDRTAEWVRPCRCRGSTKWVHQACLQRWVDEKQRGNSTARVACPQCNAEYLIVFPKLGPVVYVLDLADRLISKACPFAAAGIMVGSIYWTAVTYGAVTVMQVVGHKEGLDVMERADPLFLLIGLPTIPVMLILGKMIRWEDYVLRLWRKYSNKLQILNSIFPGIGCPVPRIPAEANPLADHVSATRILCGALVFPTIATIVGKLMFSSVNSNLQRTILGGIAFVAIKGAFKVYFKQQQYLRQAHRKILNYPEQEEA
>XP_001375486.1|313|13616
MAMSLACHQAAGEHGAPAGAGRRSTLLGRLAGGSRCAASQGQLAGEGSCWVCFATDEDDRTAEWVRPCRCRGSTKWVHQACLQRWVDEKQRGNSTARVACPQCNAEYLIVFPKLGPVVYVLDLADRLISKACPFAAAGIMVGSIYWTAVTYGAVTVMQVVGHKEGLDVMERADPLFLLIGLPTIPVMLILGKMIRWEDYVLRLWRKYSNKLQILNSIFPGIGCPVPRIPAEANPLADHVSATRILCGALVFPTIATIVGKLMFSSVNSNLQRTILGGIAFVAIKGAFKVYFKQQQYLRQAHRKILNYPEQEEA
>XP_849261.1|278|9615
MPDQALQQMLDRSCWVCFATDEDDRTAEWVRPCRCRGSTKWVHQACLQRWVDEKQRGNSTARVACPQCNAEYLIVFPKLGPVVYVLDLADRLISKACPFAAAGIMVGSIYWTAVTYGAVTVMQVVGHKEGLDVMERADPLFLLIGLPTIPVMLILGKMIRWEDYVLRLWRKYSNKLQILNSIFPGIGCPVPRIPAEANPLADHVSATRILCGALVFPTIATIVGKLMVSSVNSNLQRDILGGIAFVAIKGAFKVYFKQQQYLRQAHRKILNYPEQEEA
>XP_006926087.1|256|9402
MPDQALQQMLDRSCWVCFATDEDDRTAEWVRPCRCRGSTKWVHQACLQRWVDEKQRGNSTARVACPQCNAEYLIVFPKLGPVVYVLDLWTAVTYGAVTVMQVVGHKEGLDVMERADPLFLLIGLPTIPVMLILGKMIRWEDYVLRLWRKYSNKLQILNSIFPGIGCPVPRIPAEANPLADHVSATRILCGALVFPTIATIVGKLMFSSVNSNLQRTILGGIAFVAIKGAFKVYFKQQQYLRQAHRKILNYPEQEEA
>XP_004049839.1|278|9595
MPDQALQQMLDRSCWVCFATDEDDRTAEWVRPCRCRGSTKWVHQACLQRWVDEKQRGNSTARVACPQCNAEYLIVFPKLGPVVYVLDLADRLISKACPFAAAGIMVGSIYWTAVTYGAVTVMQVVGHKEGLDVMERADPLFLLIGLPTIPVMLILGKMIRWEDYVLRLWRKYSNKLQILNSIFPGIGCPVPRIPAEANPLADHVSATRILCGALVFPTIATIVGKLMFSSVNSNLQRTILGGIAFVAIKGAFKVYFKQQQYLRQAHRKILNYPEQEEA
>NP_060294.1|278|9606
MPDQALQQMLDRSCWVCFATDEDDRTAEWVRPCRCRGSTKWVHQACLQRWVDEKQRGNSTARVACPQCNAEYLIVFPKLGPVVYVLDLADRLISKACPFAAAGIMVGSIYWTAVTYGAVTVMQVVGHKEGLDVMERADPLFLLIGLPTIPVMLILGKMIRWEDYVLRLWRKYSNKLQILNSIFPGIGCPVPRIPAEANPLADHVSATRILCGALVFPTIATIVGKLMFSSVNSNLQRTILGGIAFVAIKGAFKVYFKQQQYLRQAHRKILNYPEQEEA
>NP_001029887.1|278|9913
MPDQALQQMLDRSCWVCFATDEDDRTAEWVRPCRCRGSTKWVHQACLQRWVDEKQRGNSTARVACPQCNAEYLIVFPKLGPVVYVLDLADRLISKACPFAAAGIMVGSIYWTAVTYGAVTVMQVVGHKEGLDVMERADPLFLLIGLPTIPVMLILGKMIRWEDYVLRLWRKYSNKLQILNSIFPGIGCPVPRIPAEANPLADHVSATRILCGALVFPTIATIVGKLMFSSVNSNLQRTILGGIAFVAIKGAFKVYFKQQQYLRQAHRKILNYPEQEEA
>NP_001248579.1|278|9544
MPDQALQQMLDRSCWVCFATDEDDRTAEWVRPCRCRGSTKWVHQACLQRWVDEKQRGNSTARVACPQCNAEYLIVFPKLGPVVYVLDLADRLISKACPFAAAGIMVGSIYWTAVTYGAVTVMQVVGHKEGLDVMERADPLFLLIGLPTIPVMLILGKMIRWEDYVLRLWRKYSNKLQILNSIFPGIGCPVPRIPAEANPLADHVSATRILCGALVFPTIATIVGKLMFSSVNSNLQRTILGGIAFVAIKGAFKVYFKQQQYLRQAHRKILNYPEQEEA
>XP_006755176.1|328|225400
MAIPQSHRRLCRQFSALANLPHLWDMSQDLKMAPEPSEQTLASGQPIKTIHSAYRQDPWWRAGASLGPGPVDVPSSHGDAPSCWVCFATDEDDRTAEWVRPCRCRGSTKWVHQACLQRWVDEKQRGNSTARVACPQCNAEYLIVFPKLGPVVYVLDLSIYWTAVTYGAVTVMQVVGHKEGLDVMERADPLFLLIGLPTIPVMLILGKMIRWEDYVLRLWRKYSNKLQILNSIFPGIGCPVPRIPAEANPLADHVSATRILCGALVFPTIATIVGKLMFSSVNSNLQRTILGGIAFVAIKGAFKVYFKQQQYLRQAHRKILNYPEQEEA
>XP_003755320.1|300|9305
MDLKRKAEYRKYSHRPTVHKCKESGAEAPSSTSRSCWVCFATDEDDRTAEWVRPCRCRGSTKWVHQACLQRWVDEKQRGNSTARVACPQCNAEYLIVFPKLGPVVYVLDLADRLISKACPFAAAGIMVGSIYWTAVTYGAVTVMQVVGHKEGLDVMERADPLFLLIGLPTIPVMLILGKMIRWEDYVLRLWRKYSNKLQILNSIFPGIGCPVPRIPAEANPLADHVSATRILCGALVFPTIATIVGKLMFSSVNSNLQRTILGGIAFVAIKGAFKVYFKQQQYLRQAHRKILNYPEQEEA
>XP_003499011.1|278|10029
MPDQALQQMLDRSCWVCFATDEDDRTAEWVRPCRCRGSTKWVHQACLQRWVDEKQRGNSTARVACPQCNAEYLIVFPKLGPVVYVLDLADRLISKACPFAAAGIMVGSIYWTAVTYGAVTVMQVVGHKEGLDVMERADPLFLLIGLPTIPVMLILGKMIRWEDYVLRLWRKYSNKLQILNSIFPGIGCPVPRIPAEANPLADHVSATRILCGALVFPTIATIVGKLMFSSVNSNLQRTILGGIAFVAIKGAFKVYFKQQQYLRQAHRKILNYPEQEEA
>NP_001157808.1|244|10090
MPDQALQQMLDRSCWVCFATDEDDRTAEWVRPCRCRGSTKWVHQACLQRWVDEKQRGNSTARVACPQCNAEYLIVFPKLGPVVYVLDLADRLISKACPFAAAGIMVGSIYWTAVTYGAVTVMQVVGHKEGLDVMERADPLFLLIGLPTIPVMLILGKMIRWEDYVLRLWRKYSNKLQILNSIFPGIGCPVPRIPAEANPLADHVSATRILCGALVFPTIATIVGKLMFSSVNSNLQRTILVRWI
>XP_004427885.1|278|73337
MPDQALQQMLDRSCWVCFATDEDDRTAEWVRPCRCRGSTKWVHQACLQRWVDEKQRGNSTARVACPQCNAEYLIVFPKLGPVVYVLDLADRLISKACPFAAAGIMVGSIYWTAVTYGAVTVMQVVGHKEGLDVMERADPLFLLIGLPTIPVMLILGKMIRWEDYVLRLWRKYSNKLQILNSIFPGIGCPVPRIPAEANPLADHVSATRILCGALVFPTIATIVGKLMFSSVNSNLQRTILGGIAFVAIKGAFKVYFKQQQYLRQAHRKILNYPEQEEA
>XP_006147766.1|355|246437
MSILLKARRADFILPLPVPHSVTHPQTVRSEYPRGSFNRPEQRSLIDGFHLKFLETLNSFFLYPSLPVVQANSSRLWLLTTPSRPHLPLCRSCWVCFATDEDDRTAEWVRPCRCRGSTKWVHQACLQRWVDEKQRGNSTARVACPQCNAEYLIVFPKLGPVVYVLDLADRLISKACPFAKXMVGSIYWTAVTYGAVTVMQVVGHKEGLDVMERADPLFLLIGLPTIPVMLILGKMIRWEDYVLRLWRKYSNKLQILNSIFPGIGCPVPRIPAEANPLADHVSATRILCGALVFPTIATIVGKLMFSSVNSNLQRTILGGIAFVAIKGAFKVYFKQQQYLRQAHRKILNYPEQEEA
>XP_005432466.1|281|345164
MSEQTGLALPQTMDRSCWVCFATDEDDRTAEWVRPCRCRGSTKWVHQTCLQRWVDEKQRGNSTARVACPQCNAEYLIVFPKLGPVVYVLDLADRLISKACPFAAAGIMVGSIYWTAVTYGAVTVMQVVGHKEGLDVMERADPLFLLIGLPTIPVMLILGKMIRWEDYVLRLWRKYSNKLQILNSIFPGIGCPVPRIPAEANPLADHVSATRILCGALVFPTIATIVGKLMFSSVNSNLQRTILGGIAFVAIKGAFKVYFKQQQYLRQAHRKILNYPEQEGA
>XP_004554599.1|281|106582
MAEQNAVGMQQNLDRSCWVCFATDEDDRTAEWVRPCRCRGSTKWVHQTCLQRWVDEKQRGNSTARVACPQCNAEYLIVFPKLGPVVYVLDLADRLISKAGPFAAAGIMVGSIYWTAVTYGAVTVMQVVGHKEGLDVMERADPLFLLIGLPTIPVMLILGKMIRWEDYVLRLWRKYSNKLQILNSIFPGIGCPVPRIPAEASPLADHVSATRILCGALVFPTIATIVGKLMFSSVNSNLQRTILGGIAFVAIKGAFKVYFKQQQYLRQAHRKILNFPEQEEA
>XP_004556188.1|283|106582
MPGNIMALQPSEKHCWVCFATEQDDPGAEWLSPCRCRGSTKWVHLTCLQYWLDTRLRVSQQPIRCQLCEVAYSVIFPQMGPLVDFLRVVDRTLTAIGPYGTLGLLVGTAYWTALSYGAVTVVQVMGRANGMMAIRGARPVLLLSGLPTIPVLLILGKTVRWNDCVLKLWQKCCYEPKLPSDNQQYLPPIPVDEPRGKRQFLTSRMLCGALMFPSIAVLTGQLLFPSVTSHLQRALLGGSAYVLLKGVLKVYFTKQLFIMHAGRRILNYGDVQRAERHRDGSGN
>XP_005991604.1|280|7897
MSNQTAVSLQQALDRSCWVCFATDEDDHTAEWVRPCRCRGSTKWVHQACLQRWVDEKQRGNSTARVACPQCNAEYLIVFPKLGPVVYVLDLADRLISKSCPFAAAGIMVGSIYWTAVTYGAVTVMQVVGHKEGLDVMERADPLFLLIGLPTIPVMLILGKMIRWEDYVLRLWRKYSNKLQILNSIFPGIGCPVPRIPAETSPLADHVSATRILCGALVFPTIATIVGKLMFSSVNSNLQRTILGGIAFVAIKGAFKVYFKQQQYLRQAHRKILNYPDQEA
>XP_005996970.1|286|7897
MQENTERHCWVCFATERDDCSAEWVSPCRCRGSTKWIHQACLQRWLDEKQKGNSTGSVACPQCATEYSIVFPKLGPLVYFLQQLDRVLSKVSPFAAAGVVVGTVYWSAVTYGAVTVMQVVGHKKGLDVMERADPLFLLMGLPTIPVMLVLGKMIRWEDYVLRLWRRYSNKLQLLSSIVPGLVRPIPRVPMETSYQSDHVSISRTLCGALVFPSIANLVGRLMFRRVSSNLQRTILGGIAFVAIKGALKVYFKQQQFLSQANRRIFNYLEEGDEDPEHPTEQDSSNE
>XP_005520693.1|281|181119
MAEQTGLALPQTMDRSCWVCFATDEDDRTAEWVRPCRCRGSTKWVHQTCLQRWVDEKQRGNSTARVACPQCNAEYLIVFPKLGPVVYVLDLADRLISKACPFAAAGIMVGSIYWTAVTYGAVTVMQVVGHKEGLDVMERADPLFLLIGLPTIPVMLILGKMIRWEDYVLRLWRKYSNKLQILNSIFPGIGCPVPRIPAEANPLADHVSATRILCGALVFPTIATIVGKLMFSSVNSNLQRTILGGIAFVAIKGAFKVYFKQQQYLRQAHRKILNYPEQEGA
>XP_004074491.1|286|8090
MAPPVENTEKSCWVCFATERDDVTAEWVSPCRCKGCTKWIHQTCLQRWLDEKQRSNAAGGVSCPQCGTQYHIIFPKMGPLVFFLQQVDRALSRISPFAAVGVLIGTAYWSAVTYGAVTVMQVVGHKKGLYVMERAEPLVLLMGLPTIPVLLVLGKMIRWEDGVVRLWRRFCRRSDLHPGCGVLPPRADRPGPEDHMSVSRILCGALIFPSVASLVGRLLFRRVSSNLQRTILGGIAFVLIKGGLKVYYKQQQYVGQTSRQILNYPDGRAGEPAAQGGAHTEDGGNE
>XP_004076932.1|281|8090
MAEEAAVVAQQNLDRSCWVCFATDEDDRAAEWVRPCRCRGSTKWVHQACLQRWVDEKQRGNSTARVACPQCNAEYLIVFPKLGPVVYVLDLADRLISKAGPFAAAGIMVGSIYWTAVTYGAVTVMQVVGHKEGLDVMERADPLFLLIGLPTIPVMLILGKMIRWEDYVLRLWRKYSNKLQILNSIFPGIGCPVPRIPAEASPLADHVSATRILCGALVFPTIATIVGKLMFSSVNSNLQRTILGGIAFVAIKGAFKVYFKQQQYLRQAHRKILNFPEQEEA
>XP_006113258.1|264|13735
MLDFYYQSCWVCFATDEDDRTAEWVRPCRCRGSTKWVHQTCLQRWVDEKQRGNSTARVACPQCNAEYLIVFPKLGPVVYVLDLADRLISKACPFSAAGXVTYGAVTVMQVVGHKEGLDVMERADPLFLLIGLPTIPVMLILGKMIRWEDYVLRLWRKYSNKLQILNSIFPGIGCPVPRIPAEANPLADHVSATRILCGALVFPTIATIVGKLMFSSVNSNLQRTILGGIAFVAIKGAFKVYFKQQQYLRQAHRKILNYPEQEGA
>XP_005507022.1|281|8932
MSEQTGLALPQTMDRSCWVCFATDEDDRTAEWVRPCRCRGSTKWVHQTCLQRWVDEKQRGNSTARVACPQCNAEYLIVFPKLGPVVYVLDLADRLISKACPFAAAGIMVGSIYWTAVTYGAVTVMQVVGHKEGLDVMERADPLFLLIGLPTIPVMLILGKMIRWEDYVLRLWRKYSNKLQILNSIFPGIGCPVPRIPAEANPLADHVSATRILCGALVFPTIATIVGKLMFSSVNSNLQRTILGGIAFVAIKGAFKVYFKQQQYLRQAHRKILNYPEQEGA
>XP_006029477.1|269|38654
MDRSCWVCFATDEDDRTAEWVRPCRCRGSTKWVHQTCLQRWVDEKQRGNSTARVACPQCNAEYLIVFPNLGPVVYVLDLADRLISKACPFAAAGIMVGSIYWTAVTYGAVTVMQVVGHKEGLDVMERADPLFLLIGLPTIPVMLILGKMIRWEDYVLRLWRKYSNKLQILNSIFPGIGCPVPRIPAEANPLADHVSATRILCGALVFPTIATIVGKLMFSSVNSNLQRTILGGIAFVAIKGAFKVYFKQQQYLRQAHRKILNYPEQEGA
>XP_002131907.1|304|7719
MDISNSATEQNEDQVNPIPTPPVQNVAPDNPDTSKSCWVCFGSESDDITAVWIRPCRCRGTTKWVHHNCLMRWVDEKQKGHSYTKVHCPQCNTEYVITFPPFGKFCGIIQTVDRMIYKASPLIATGVLLGSVYWTAVTYGAITVMQVLGHKEGLDMMERADPLFLLIGLPAIPVGLVLGKMIQWDEYLLRVWRRHAHKLGILNYLFPMNTYGTVRPTQPHEAPAREIKFTRVFCGAMLFPTIATIVGKLGFRKVDGNLQRSFLGGIAFVAIKGILKIYLKQQIYSRLGQRRITNYEHTDSGTPT
>XP_002191245.1|281|59729
MAEQTGLALPQTMDRSCWVCFATDEDDRTAEWVRPCRCRGSTKWVHQTCLQRWVDEKQRGNSTARVACPQCNAEYLIVFPKLGPVVYVLDLADRLISKACPFAAAGIMVGSIYWTAVTYGAVTVMQVVGHKEGLDVMERADPLFLLIGLPTIPVMLILGKMIRWEDYVLRLWRKYSNKLQILNSIFPGIGCPVPRIPAEANPLADHVSATRILCGALVFPTIATIVGKLMFSSVNSNLQRTILGGIAFVAIKGAFKVYFKQQQYLRQAHRKILNYPEQEGA
>XP_003965497.1|299|31033
MALVEEQPEKHCWVCFATERDDYSAEWVSPCRCKGCTKWIHQSCLQRWLDEKQKGNSEGAVSCPQCGTEYQITFPKMGPLVHFLQQVDGALSRASPFAAVGVVVGTVYWSAVTYGAVTVMQVVGHKKGLYVMERADPLFLLMGLPAIPVVLVLGKMIHWEDYIVRLWQKLYYRGKFPLVAPGSGGYLPRVAGDGRIARDHFPVSRTLCGALIFPSIASLVGRLLFRQMPSNLQRTILGGIAFVLMKGALKVYFKQQQYISQVNRQILNYPERRGDGESDDGEMDMEDSGNEYDRFINLN
>XP_005048477.1|281|59894
MAEQTGLTLPQTMDRSCWVCFATDEDDRTAEWVRPCRCRGSTKWVHQTCLQRWVDEKQRGNSTARVACPQCNAEYLIVFPKLGPVVYVLDLADRLISKACPFAAAGIMVGSIYWTAVTYGAVTVMQVVGHKEGLDVMERADPLFLLIGLPTIPVMLILGKMIRWEDYVLRLWRKYSNKLQILNSIFPGIGCPVPRIPAEANPLADHVSATRILCGALVFPTIATIVGKLMFSSVNSNLQRTILGGIAFVAIKGAFKVYFKQQQYLRQAHRKILNYPEQEGA
>NP_001086135.1|283|8355
MSESNSVSVQQMLDRSCWVCFATDEDDRTAEWVRPCRCRGSTKWVHQACLQRWVDEKQRGNSTARVACPQCNAEYLIVFPNLGPVVYVLDLADRLISKACPFAAAGIMVGSIYWTAVTYGAVTVMQVVGHKEGLDVMERADPLFLLIGLPTIPVVLILGKMIRWEDYVLRLWRKYSNKLQILNSIFPGIGCPVPRVPAEANPLADHVSATRILCGALVFPTIATIVGKLMFSTVNSNLQRTILGGIAFVAIKGAFKVYFKQQQYLRQAHRKILDSQEPEPEEV
>NP_001076296.1|281|7955
MAEEGAVVMQQIVDRSCWVCFATDEDDRTAEWVRPCRCRGSTKWVHQSCLQRWVDEKQRGNSTARVACPQCNAEYLIVFPKLGPVVYVLDLADRLISKACPFAAAGIMVGSIYWTAVTYGAVTVMQVVGHKEGLDVMERADPLFLLIGLPTIPVMLILGKMIRWEDYVLRLWRKYSNKLQILNSIFPGIGCPVPRIPAEASPLADHVSATRILCGALVFPTIATIVGKLMFSSVNSNLQRTILGGIAFVAIKGAFKVYFKQQQYLRQAHRKILNFPEPEEA
>NP_001116950.1|283|8364
MSEANSVSVQQMLDRSCWVCFATDEDDRTAEWVRPCRCRGSTKWVHQACLQRWVDEKQRGNSTARVACPQCNAEYLIVFPNLGPVVYVLDLADRLISKACPFAAAGIMVGSIYWTAVTYGAVTVMQVVGHKEGLDVMERADPLFLLIGLPTIPVVLILGKMIRWEDYVLRLWRKYSNKLQILNSIFPGIGCPVPRVPAEANPLADHVSATRILCGALVFPTIATIVGKLMFSTVNSNLQRTILGGIAFVAIKGAFKVYFKQQQYLRQAHRKILDSQDPEPEEV
>XP_005013670.1|269|8839
MDRSCWVCFATDEDDRTAEWVRPCRCRGSTKWVHQTCLQRWVDEKQRGNSTARVACPQCNAEYLIVFPKLGPVVYVLDLADRLISKACPFAAAGIMVGSIYWTAVTYGAVTVMQVVGHKEGLDVMERADPLFLLIGLPTIPVMLILGKMIRWEDYVLRLWRKYSNKLQILNSIFPGIGCPVPRIPAEANPLADHVSATRILCGALVFPTIATIVGKLMFSSVNSNLQRTILGGIAFVAIKGAFKVYFKQQQYLRQAHRKILNYPEQEGA
>XP_005239053.1|299|8954
MSCELCRKSVRGGACGGVRGVEGSPGQPLGSGRSCWVCFATDEDDRTAEWVRPCRCRGSTKWVHQTCLQRWVDEKQRGNSTARVACPQCNAEYLIVFPKLGPVVYVLDLADRLISKACPFAAAGIMVGSIYWTAVTYGAVTVMQVVGHKEGLDVMERADPLFLLIGLPTIPVMLILGKMIRWEDYVLRLWRKYSNKLQILNSIFPGIGCPVPRIPAEANPLADHVSATRILCGALVFPTIATIVGKLMFSSVNSNLQRTILGGIAFVAIKGAFKVYFKQQQYLRQAHRKILNYPEQEGA
>XP_006625374.1|291|7918
MAATEEPPEKHCWVCFATEREDRAAEWVSPCRCKGCTKWIHQACLQRWLDEKQKGNGAGSVSCPQCSTEYKIVFPKLGPLVYFLQQVDRVLSRVSPFAAAGVVVGTVYWSAVTYGAVTVMQVVGHKKGLDVMERADPLFLLMGLPTIPVMLVLGKMIRWEDYVLRLWQKHSIKLQLLSGIMPGIGRPAPRVPFDGGYPGDHLSVSRTLCGALVFPTIANLAGRLMFRRVPSSLQRTILGGIAFVVIKGVLKVYFKQQQYLMQANRHILNYPEREDGDEAHEEEDNEDSGNE
>XP_006630559.1|281|7918
MADQNSAVVQQSFDRSCWVCFATDEDDRTAEWVRPCRCRGSTKWVHQACLQRWVDEKQRGNSTARVACPQCNAEYLIVFPKLGPVVYVLDLADRLISKACPFAAAGIMVGSIYWTAVTYGAVTVMQVVGHKEGLDVMERADPLFLLIGLPTIPVMLILGKMIRWEDYVLRLWRKYSNKLQILNSIFPGIGCPVPRIPAEASPLADHVSATRILCGALVFPTIATIVGKLMFSSVNSNLQRTILGGIAFVAIKGAFKVYFKQQQYLRQAHRKILNYPEQEEA
>NP_956033.2|289|7955
MACVDEPPEKHCWVCFATEKEDRAAEWVSPCRCKGCTKWIHQSCLQRWLDEKQKGNSGGAVSCPQCGTEYRIVFPKMGPVVYFLQQVDRALSRASPFAAAGVVVGTVYWSAVTYGAVTVMQVVGHKKGLDVMERADPLFLLMGLPTIPVMLVLGKMIRWEDYVVRLWQRHSAKLQIFSGLVPGMGRALPRVPVEGSYGGDHLSVSRTLCGALIFPSIANLVGRLLFRRVTSNLQRTILGGIAFVVMKGVLKVYFKQQQYLIQANRHILNYPEPEGQADGATEDEDSSNE
>NP_001012924.1|281|9031
MSEQTGLALPQTMDRSCWVCFATDEDDRTAEWVRPCRCRGSTKWVHQTCLQRWVDEKQRGNSTARVACPQCNAEYLIVFPKLGPVVYVLDLADRLISKACPFAAAGIMVGSIYWTAVTYGAVTVMQVVGHKEGLDVMERADPLFLLIGLPTIPVMLILGKMIRWEDYVLRLWRKYSNKLQILNSIFPGIGCPVPRIPAEANPLADHVSATRILCGALVFPTIATIVGKLMFSSVNSNLQRTILGGIAFVAIKGAFKVYFKQQQYLRQAHRKILNYPEQEGA
>XP_002610459.1|297|7739
MADRSDVQSQTGLQRLNSEDRKTCWVCFATEEDDRAATWTQPCRCKGTTRWVHHSCLQRWIDEKQRGRSNTVVSCPQCNTEYRIVFPKLGPLMYLIDVADRIVYKVVPYAAAGIVVGSIYWSAVSYGAFTVMQVLGHKEGLDIIESVDPIFLLVTLPTIPIMLILAKMIHWEDYVLRVWRRHSSKIPLLNYLFPSRQEDRQVPRAPAEPAPLSDPVSATRLLCSALLFPSIATLWGKLMFSTVDSNLQRTILGGIAFVVIKGVLRIYYKQQQYLRQAQRKIQDFVPEDEPTPAQQAQ
>XP_003208105.1|373|9103
MLCRGILGFAVRRGRRWLPKQGLQRRAGSSAQLRLLCSAARCPEELGQKQRLPHRADSAQRLLSCTRRSYSQSTQLRGAAIASQRSASSIPNFLQISKFTYKELFTRSCWVCFATDEDDRTAEWVRPCRCRGSTKWVHQTCLQRWVDEKQRGNSTARVACPQCNAEYLIVFPKLGPVVYVLDLADRLISKACPFAAAGIMVGSIYWTAVTYGAVTVMQVVGHKEGLDVMERADPLFLLIGLPTIPVMLILGKMIRWEDYVLRLWRKYSNKLQILNSIFPGIGCPVPRIPAEANPLADHVSATRILCGALVFPTIATIVGKLMFSSVNSNLQRTILGGIAFVAIKGAFKVYFKQQQYLRQAHRKILNYPEQEGA
>XP_003224783.1|281|28377
MSEQTGLVMPQSLDRSCWVCFATDEDDRTAEWVRPCRCRGSTKWVHQTCLQRWVDEKQRGNSTARVACPQCNAEYLIVFPKLGPVVYVLDLADRLISKACPFAAAGIMVGSIYWTAVTYGAVTVMQVVGHKEGLDVMERADPLFLLIGLPTIPVMLILGKMIRWEDYVLRLWRKYSNKLQILNSIFPGIGCPVPRIPAEANPLADHVSATRILCGALVFPTIATIVGKLMFSSVNSNLQRTILGGIAFVAIKGAFKVYFKQQQYLRQAHRKILNYPEQEGA
>XP_007070817.1|295|8469
MQAWDVAAEVSEFCPATRAALRCPGVPGALTGSLLSRHCWVCFATEREDRAAEWVCPCRCKGSTKWIHQACLQRWLDEKQKGNSTGSVSCPQCGTEYRIVFPKLGPLVYFLHQADRILSRASPFAMAGIVVGTVYWSAVTYGAVTVMQVVGHKKGLDVMERADPLFLLMGLPTIPVVLVLGRLIRWEDYVLRVWRKYSSKLQALQALVPGAGHRRLIRWEDYVLRVWRKYSSKLQALQALGGITFVAIKGVLKVYFRQQQYLLQADRRILDYLEPGLERGPAPPDEDSGTEGNLS
>XP_007053073.1|268|8469
MSDQAGSALQQTMDRSCWVCFATDEDDRTAEWVRPCRCRGSTKWVHQTCLQRWVDEKQRGNSTARVACPQCNAEYLIVFPKLGPVVYVLDLADRLISSIYWTAVTYGAVTVMQVVGHKEGLDVMERADPLFLLIGLPTIPVMLILGKMIRWEDYVLRLWRKYSNKLQILNSIFPGIGCPVPRIPAEANPLADHVSATRILCGALVFPTIATIVGKLMFSSVNSNLQRTILGGIAFVAIKGAFKVYFKQQQYLRQAHRKILNYPEQEGA
>XP_005795230.1|281|8083
MADPGPVVAQQNLDRSCWVCFATDEDDRTAEWVRPCRCRGSTKWVHQACLQRWVDEKQRGNSTARVACPQCNAEYLIVFPKLGPIVYVLDLADRLISKAGPFAAAGIMVGSIYWTAVTYGAVTVMQVVGHKEGLDVMERADPLFLLIGLPTIPVMLILGKMIRWEDYVLRLWRKYSNKLQIFNSIFPGIGCPVPRIPAEASPLADHVSATRILCGALVFPTIATIVGKLMFSSVNSNLQRTILGGIAFVAIKGAFKVYFKQQQYLRQAHRKILNFPEPEEA
>XP_005812642.1|286|8083
MAQTEEQSEKHCWVCFATERDDRGAEWVSPCRCKGCTKWIHQSCLQRWLDEKQKGNGGSAVNCPQCGTEYCIIFPKMGPLVYFLQQADRALSRASPFAAVGVVVGTVYWSAVTYGAVTVMQVVGHKKGLFVMERADPLFLLMGLPTIPVLLVLGKMIRWEDYLVRLWQRYSYKHGPSSGVYLPRLRAEGPGAGDHLSVSRTLCGALIFPSIASLVGRLLFRRVTSNLQRTILGGIAFVLIKGILKVYFKQQQYIMQANRHILNYPESHKNRLGGEGEDNTEDGRNE
