# Supplementary material for: Phylogenetic and Molecular Evolutionary Analysis of Mitophagy Receptors under Hypoxic Conditions
Source: Front Physiol. 2017 Jul 26;8:539. doi: 10.3389/fphys.2017.00539 (PMC5526904; doi:10.3389/fphys.2017.00539)
Supplement: Supplementary file 4 [file DataSheet2.zip]

Archive with 12 entries (12 files):
- BNIP3_Bayes_tree.nwk
- BNIP3_NJ_tree.nwk
- BNIP3_Phyml_tree.nwk
- BNIP3_proteins.alignment.fa
- FUN14_Bayes_tree.nwk
- FUN14_NJ_tree.nwk
- FUN14_Phyml_tree.nwk
- FUN14_proteins.alignment.fa
- MARCH5_Bayes_tree.nwk
- MARCH5_NJ_tree.nwk
- MARCH5_Phyml_tree.nwk
- MARCH5_proteins.alignment.fa
