# Supplementary material for: Phylogenetic and Molecular Evolutionary Analysis of Mitophagy Receptors under Hypoxic Conditions
Source: Front Physiol. 2017 Jul 26;8:539. doi: 10.3389/fphys.2017.00539 (PMC5526904; doi:10.3389/fphys.2017.00539)
Supplement: Supplementary file 4 [file DataSheet2.zip › BNIP3_Bayes_tree.nwk]

(((((((((Asn_NIX:0.01006,(((((Hsa_NIX:0.005906,Pon_NIX:0.015628)0.804:0.009267,Mmu_NIX:0.021042)0.934:0.015087,(Bta_NIX:0.012707,Cfa_NIX:0.180365)0.681:0.017363)1.0:0.03925,Mdo_NIX:0.033317)1.0:0.059755,Pss_NIX:0.162109)0.619:0.033278,(Tgu_NIX:0.179014,Gga_NIX:0.027237)0.969:0.040563)0.984:0.054588,(Xtr_NIX:0.004336,Xla_NIX:0.02004)1.0:0.123284)0.707:0.044101,Lcm_NIX:0.210312)0.978:0.092425,((((Tru_NIX-B:0.092229,Ola_NIX-B:0.119825)1.0:0.082282,Dre_NIX-B:0.108864)1.0:0.163521,(Dre_NIX-A:0.180773,(Ola_NIX-A:0.158646,Tru_NIX-A:0.171719)1.0:0.160109)0.791:0.059301)1.0:0.084504,Locu_NIX:0.057512)1.0:0.135716)1.0:0.29485,((((Bta_BNIP3:0.062358,(Pon_BNIP3:0.037227,Hsa_BNIP3:0.015609)0.999:0.027766,Cfa_BNIP3:0.04278,Mdo_BNIP3:0.127104,Mmu_BNIP3:0.0465)0.99:0.074094,(Xtr_BNIP3:0.034508,Xla_BNIP3:0.038398)1.0:0.152781)0.62:0.032806,((Pss_BNIP3:0.083752,Asn_BNIP3:0.077263)0.789:0.023149,(Gga_BNIP3:0.017075,Tgu_BNIP3:0.047176)0.997:0.075494)0.989:0.074266)0.907:0.060876,((Locu_BNIP3:0.047775,((Tru_BNIP3:0.184574,Ola_BNIP3:0.122474)0.953:0.265236,Dre_BNIP3:0.182844)0.904:0.084888)0.891:0.048783,Lcm_BNIP3:0.113303)0.86:0.059156)0.876:0.239364)0.867:0.135185,(((Dre_BNIP3L2:0.114405,(Ola_BNIP3L2:0.048364,Tru_BNIP3L2:0.149542)0.999:0.269723)0.99:0.198964,Locu_BNIP3L2:0.452767)0.996:0.57148,Lcm_BNIP3L2:0.838334)0.977:0.307523)0.848:0.330425,Cin_BNIP3L2:0.92515,Nve_BNIP3L2:1.299548,Spu_BNIP3L2:0.930663,Mld_BNIP3L2:1.885823)0.61:0.203192,(Tca_BNIP3L2:0.700912,(((Dme_BNIP3L2:0.07853,Dwi_BNIP3L2:0.110275)1.0:0.371193,Aga_BNIP3L2:0.447231)0.98:0.197632,Phu_BNIP3L2:0.212285)0.85:0.123225)1.0:0.793564,(Cel_BNIP3L2:0.077396,Cbr_BNIP3L2:0.127338)1.0:2.06792,(Crg_BNIP3:0.652098,(Obi_BNIP3:0.634136,Lgi_BNIP3:0.591301)0.995:0.270382)1.0:0.398101)1.0:1.0104,((Acs_DDX54:0.125018,Dre_DDX54:0.334718)0.924:0.100723,(Mmu_DDX54:0.08196,Hsa_DDX54:0.077058)0.952:0.082488)1.0:1.0104);
