# Supplementary material for: Phylogenetic and Molecular Evolutionary Analysis of Mitophagy Receptors under Hypoxic Conditions
Source: Front Physiol. 2017 Jul 26;8:539. doi: 10.3389/fphys.2017.00539 (PMC5526904; doi:10.3389/fphys.2017.00539)
Supplement: Supplementary file 4 [file DataSheet2.zip › BNIP3_NJ_tree.nwk]

((((((((((((((((Mdo_BNIP3:0.01404627,Bta_BNIP3:0.03621557)0.3880:0.00431933,(Hsa_BNIP3:-0.00020938,Pon_BNIP3:0.00020938)0.6550:0.00565498)0.1260:0.00270677,(Cfa_BNIP3:0.02010963,Mmu_BNIP3:-0.00030700)0.5590:0.00246110)0.6980:0.01456805,Pss_BNIP3:0.04435083)0.4250:0.00827223,(Asn_BNIP3:0.03098674,(Gga_BNIP3:0.00035793,Tgu_BNIP3:0.00949437)0.9130:0.01953034)0.3270:0.00743527)0.3820:0.00683365,(Xla_BNIP3:0.02449275,Xtr_BNIP3:0.00536021)0.8210:0.02317038)0.4290:0.00876488,Lcm_BNIP3:0.05133979)0.4110:0.01588893,((Dre_BNIP3:0.06841943,(Tru_BNIP3:0.10323824,Ola_BNIP3:0.07111515)0.9140:0.08389639)0.2390:0.00891901,Locu_BNIP3:0.04756470)0.2810:0.01894385)0.8580:0.07847343,(((((((((Pon_NIX:0.00000000,Hsa_NIX:0.00000000)0.2870:0.00000000,Mmu_NIX:0.00000000)0.7090:0.00259835,Bta_NIX:0.00725394)0.5650:0.00420236,Mdo_NIX:0.02580064)0.4720:0.01478711,((Pss_NIX:0.01849807,Tgu_NIX:0.02150726)0.6570:0.00518098,(Asn_NIX:-0.01633289,Gga_NIX:0.01633289)0.2750:0.00812462)0.4470:0.01159174)0.2180:0.00780972,Cfa_NIX:0.04443168)0.5690:0.01391702,(Xla_NIX:-0.00151876,Xtr_NIX:0.00151876)0.9950:0.04298641)0.9290:0.03987834,Lcm_NIX:0.13015831)0.6240:0.01004448,(((Tru_NIX-A:0.06781355,Ola_NIX-A:0.06852290)0.6490:0.01788698,Dre_NIX-A:0.09654324)0.6440:0.02747183,((Dre_NIX-B:0.07171577,(Ola_NIX-B:0.03099341,Tru_NIX-B:0.02963122)0.5960:0.00662070)0.7170:0.01216407,Locu_NIX:0.02861650)0.2680:0.00309348)0.6810:0.03811976)0.9660:0.07034376)0.7420:0.04755728,(Lcm_BNIP3L2:0.35798501,((Dre_BNIP3L2:0.09011030,(Ola_BNIP3L2:0.05720363,Tru_BNIP3L2:0.02531740)0.9080:0.04701568)0.9150:0.04516633,Locu_BNIP3L2:0.14830096)0.8910:0.07735248)0.8590:0.09077934)0.7850:0.06237632,(Mld_BNIP3L2:0.44645950,(Cbr_BNIP3L2:0.02366039,Cel_BNIP3L2:0.04087813)1.0000:0.51876227)0.6130:0.19920443)0.1770:0.06546624,Spu_BNIP3L2:0.33982495)0.0250:0.00199602,(((Lgi_BNIP3:0.27214425,Obi_BNIP3:0.21847866)0.5970:0.04145131,Crg_BNIP3:0.35764945)0.8890:0.10173702,(Phu_BNIP3L2:0.16892003,(Aga_BNIP3L2:0.25993511,(Tca_BNIP3L2:0.21867972,(Dme_BNIP3L2:0.08472323,Dwi_BNIP3L2:0.08326850)1.0000:0.26781019)0.4510:0.04901813)0.4510:0.03103769)0.9120:0.18483848)0.2310:0.04981869)0.0800:0.02778854,Cin_BNIP3L2:0.31705875)0.2270:0.08001814,Nve_BNIP3L2:0.47933566)1.0000:0.13751999,(Dre_DDX54:0.26511670,(Acs_DDX54:0.17325134,(Hsa_DDX54:0.03340321,Mmu_DDX54:0.13722231)0.9490:0.16182749)0.4730:0.02601753)1.0000:0.74656643);
