# Supplementary material for: Phylogenetic and Molecular Evolutionary Analysis of Mitophagy Receptors under Hypoxic Conditions
Source: Front Physiol. 2017 Jul 26;8:539. doi: 10.3389/fphys.2017.00539 (PMC5526904; doi:10.3389/fphys.2017.00539)
Supplement: Supplementary file 4 [file DataSheet2.zip › BNIP3_Phyml_tree.nwk]

(Cbr_BNIP3L2:0.16943267,Cel_BNIP3L2:0.04217028,(Mld_BNIP3L2:2.03651952,(((((Hsa_DDX54:0.07784346,Mmu_DDX54:0.08232630)84:0.07004104,(Acs_DDX54:0.12836263,Dre_DDX54:0.33949359)58:0.10647465)100:2.44907411,((Tca_BNIP3L2:0.77313536,(Phu_BNIP3L2:0.22131863,(Aga_BNIP3L2:0.46885480,(Dme_BNIP3L2:0.07579989,Dwi_BNIP3L2:0.11036466)100:0.39055445)83:0.21053775)61:0.10122782)100:0.96172149,(Crg_BNIP3:0.75336190,(Lgi_BNIP3:0.62271956,Obi_BNIP3:0.70644324)93:0.28102615)94:0.46373131)32:0.12387015)18:0.19134344,(Cin_BNIP3L2:1.05964271,(Spu_BNIP3L2:1.09441324,((Lcm_BNIP3L2:0.96335548,(Locu_BNIP3L2:0.49234730,(Dre_BNIP3L2:0.11878566,(Ola_BNIP3L2:0.04718984,Tru_BNIP3L2:0.15279456)96:0.28416130)90:0.20563274)95:0.64903702)82:0.31554713,(((Lcm_BNIP3:0.11031769,(Locu_BNIP3:0.04733198,(Dre_BNIP3:0.19098310,(Ola_BNIP3:0.12773390,Tru_BNIP3:0.19228885)96:0.28567960)67:0.08141635)58:0.04840615)61:0.05136711,(((Tgu_BNIP3:0.04667880,Gga_BNIP3:0.01344161)90:0.07752024,(Pss_BNIP3:0.08393425,Asn_BNIP3:0.07455065)48:0.01663048)68:0.07646576,((Xtr_BNIP3:0.03029086,Xla_BNIP3:0.03842797)100:0.14910232,(((Mdo_BNIP3:0.12330253,Bta_BNIP3:0.05849146)50:0.01732227,(Cfa_BNIP3:0.04130267,Mmu_BNIP3:0.04539784)33:0.00357039)19:0.00386825,(Pon_BNIP3:0.03675325,Hsa_BNIP3:0.01117828)95:0.02353846)87:0.07358783)49:0.02863547)63:0.06072103)75:0.25379372,((Locu_NIX:0.04972880,((Dre_NIX-B:0.11306551,(Tru_NIX-B:0.09166935,Ola_NIX-B:0.12244680)97:0.07899125)100:0.16775782,(Dre_NIX-A:0.18222805,(Tru_NIX-A:0.17567185,Ola_NIX-A:0.15931448)100:0.16483413)59:0.06274036)79:0.07932487)85:0.14318438,(Lcm_NIX:0.20719956,((Xla_NIX:0.01740979,Xtr_NIX:0.00000028)100:0.13462035,((Asn_NIX:0.00679614,(Gga_NIX:0.02600265,Tgu_NIX:0.18346542)58:0.03880458)23:0.00000215,(Pss_NIX:0.16949953,(Mdo_NIX:0.03255853,((Bta_NIX:0.00693792,Cfa_NIX:0.18582729)36:0.01480063,(Mmu_NIX:0.01769472,(Pon_NIX:0.01409419,Hsa_NIX:0.00055028)71:0.00693288)65:0.01068347)61:0.03827043)67:0.05472230)31:0.02986689)56:0.04960303)62:0.03961977)90:0.09394986)98:0.31734479)42:0.14419555)76:0.36031886)14:0.21893256)8:0.04601916)16:0.29403879,Nve_BNIP3L2:1.50462062)33:0.72153672)100:2.30060308);
