# Supplementary material for: Phylogenetic and Molecular Evolutionary Analysis of Mitophagy Receptors under Hypoxic Conditions
Source: Front Physiol. 2017 Jul 26;8:539. doi: 10.3389/fphys.2017.00539 (PMC5526904; doi:10.3389/fphys.2017.00539)
Supplement: Supplementary file 4 [file DataSheet2.zip › BNIP3_proteins.alignment.fa]

>Mmu_BNIP3
------------------------------------------------------------
------------------------------------------------------------
----------------------------MSQS----------------------------
-------------GE-------------------------------------ENL-----
-----QGSWVELHFS-N-------------------------------------------
------------------------------------------------------------
------------------------------------------------------------
----------------------------------------------------GNGSS---
------------------------------------------------------------
-------------------------VPASVSIYNG-----------------------D-
MEKI----------------------------LLDAQHESGRS-----------SSK-SS
HCDSPPRS--------QTP-QDTNRA--EID----------------------------S
HSFGEKNSTLSEE--------DYIERRREVES----------------------------
---ILKKNSDWIWD---------------------------------------WSSRP--
------------------------------------ENIPP-----------KEF-----
--LFKHPKR------------TATLSMRNTSVMKKGGIFSADFLKVFLPSLLLSHLLAIG
LG-IYIG---RRLTTSTST--F
>Pon_BNIP3
MGDAAADPPGPALPCEY--------LRPGCGARLSPGAQLGRG-----------------
--------ARATAFPP----------------PAAEAQPAARR--------GLRSP----
----------------------QSPSGAMSQN----GAPGM-------------------
-------------QE-------------------------------------ESL-----
-----QGSWVELHFSNN-------------------------------------------
------------------------------------------------------------
------------------------------------------------------------
----------------------------------------------------GNGSS---
------------------------------------------------------------
-------------------------VPASVSIYNG-----------------------D-
MEKI----------------------------LLDAQHESGRS-----------SSK-SS
HCDSPPRS--------QTX-TDTNRAS-ETD----------------------------T
HSIGEK-TAQSEE--------DDIERRKEVES----------------------------
---ILKKNSDWIWD---------------------------------------WSSRP--
------------------------------------ENIPP-----------KEF-----
--LFKHPKR------------TATLSMRNTSVMKKGGIFSAEFLKVFLPSLLLSHLLAIG
LG-IYIG---RRLTTSTST--F
>Hsa_BNIP3
------------------------------------------------------------
------------------------------------------------------------
----------------------------MSQN----GAPGM-------------------
-------------QE-------------------------------------ESL-----
-----QGSWVELHFSNN-------------------------------------------
------------------------------------------------------------
------------------------------------------------------------
----------------------------------------------------GNGGS---
------------------------------------------------------------
-------------------------VPASVSIYNG-----------------------D-
MEKI----------------------------LLDAQHESGRS-----------SSK-SS
HCDSPPRS--------QTP-QDTNRAS-ETD----------------------------T
HSIGEKNSSQSEE--------DDIERRKEVES----------------------------
---ILKKNSDWIWD---------------------------------------WSSRP--
------------------------------------ENIPP-----------KEF-----
--LFKHPKR------------TATLSMRNTSVMKKGGIFSAEFLKVFLPSLLLSHLLAIG
LG-IYIG---RRLTTSTST--F
>Cfa_BNIP3
------------------------------------------------------------
------------------------------------------------------------
----------------------------MSHS----GTPGL-------------------
-------------QE-------------------------------------ENL-----
-----QGSWVELHFSNN-------------------------------------------
------------------------------------------------------------
------------------------------------------------------------
----------------------------------------------------GNGSS---
------------------------------------------------------------
-------------------------VPASASIYNG-----------------------D-
LEKI----------------------------LLDAQHESGRS-----------SSK-SS
HCDSPPRS--------QTP-QDTTRAS-EVD----------------------------T
HSIGEKNSSQSEE--------DYIERRKEVES----------------------------
---ILKKNSDWIWD---------------------------------------WSSRP--
------------------------------------ENIPP-----------KEL-----
--LFKHPKR------------TATLSMRNTSVMKKGGIFSAEFLKVFLPSLLLSHLLAIG
LG-IYIG---RRLTTSTST--F
>Bta_BNIP3
------------------------------------------------------------
------------------------------------------------------------
----------------------------MSQS----ESPGL-------------------
-------------QE-------------------------------------ESL-----
-----HGSWVELHFGSN-------------------------------------------
------------------------------------------------------------
------------------------------------------------------------
----------------------------------------------------GNGSS---
------------------------------------------------------------
-------------------------VPDSVSIYKG-----------------------D-
MEKI----------------------------LLDAQHESGRS-----------SSK-SS
HCDSPPRS--------QTP-QDTNRAS-ETD----------------------------T
HSLGEKNSSQSEE--------DYMERRKEVES----------------------------
---ILKKNSDWIWD---------------------------------------WSSRP--
------------------------------------ENVPPA----------KEF-----
-LLFKHPKR------------TPTLSMRNTSVMKKGGIFSAEFLKVFLPSLLLSHLLAIG
LG-IYIG---RRLTTSTST--F
>Mdo_BNIP3
------------------------------------------------------------
------------------------------------------------------------
----------------------------MAQ-----SGPPA-------------------
-------------PE-------------------------------------ENL-----
-----QGSWVELHFSSN-------------------------------------------
------------------------------------------------------------
------------------------------------------------------------
----------------------------------------------------GGGPS---
------------------------------------------------------------
-----------------------PVAPASISAYNG-----------------------D-
MEKI----------------------------LLDAQHESGRS-----------SSK-SS
HCDSPPRS--------QTP-QDTARMS-EAD----------------------------T
HSIGEKNSSQSEE--------DYMERRKEVES----------------------------
---ILKKNSDWIWD---------------------------------------WSSRP--
------------------------------------ENVPP-----------KEF-----
--LFKHPKR------------SATLSMRNTSVMKKGGIFSAEFLKVFLPSLLLSHFLAIG
LG-IYIG---RRLTSSAST--F
>Pss_BNIP3
------------------------------------------------------------
------------------------------------------------------------
----------------------------MSQG----EGLSQ-------------------
-------------PE-------------------------------------ENL-----
-----HGSWVELHFSSN-------------------------------------------
------------------------------------------------------------
------------------------------------------------------------
----------------------------------------------------GNGNI---
------------------------------------------------------------
-----------------VQPTSQEQVPDSISVYNG-----------------------D-
MEKI----------------------------LLDAQHESGRS-----------SSRESS
RCDSPPRS--------QTP-QDNNRAS-EME----------------------------S
HSSGEKNSSQSEE--------DFLERRKEVER----------------------------
---LLQKNSDWIWD---------------------------------------WSSRP--
------------------------------------ENIPP-----------KEF-----
--LFKHPKR------------TASLSMRNTSMMKKGGIFSAEFLKVFLPSLLLSHLLAIG
LG-IFIG---RRLTTTTTTSTF
>Asn_BNIP3
------------------------------------------------------------
------------------------------------------------------------
----------------------------MS------------------------------
-------------QD-------------------------------------ENL-----
-----QGSWVELHFSSN-------------------------------------------
------------------------------------------------------------
------------------------------------------------------------
--------------------------------------------------GNGNSNT---
------------------------------------------------------------
-----------------IQPTNQEQVPASLSIYNG-----------------------D-
MEKI----------------------------LLDAQHESGRS-----------SSRESS
RCDSPPRS--------QTP-HDINKAS-EME----------------------------S
HSSGEKSSSQSEE--------DFLERRREVER----------------------------
---LLKKNSDWIWD---------------------------------------WSSRP--
------------------------------------ENIPP-----------KEF-----
--LFKHPRR------------TATLSMRNTSVMKKGGIFSAEFLKIFLPSLFLSHLLAVG
LG-IYIG---RRLTTTTSTSTF
>Tgu_BNIP3
------------------------------------------------------------
------------------------------------------------------------
----------------------------MS-------RQSP-------------------
-------------QE-------------------------------------ENL-----
-----QGSWVELHFSSNGS-----------------------------------------
------------------------------------------------------------
------------------------------------------------------------
--------------------------------------------------GSGSGSS---
------------------------------------------------------------
-----------------VSAGSQEQVPASLSIHNG-----------------------D-
MEKI----------------------------LLDAQHESGRS-----------SSRESS
HCDSPPRS--------QTP-QDSHRAL-EIE----------------------------S
HSSGEKNSFQSEE--------DFLERRREVER----------------------------
---LLRKNADWIWD---------------------------------------WSSRP--
------------------------------------ENIPP-----------KEF-----
--LFKHPRR------------TATLSMRNTSVMKKGGIFSAEFLKVFLPSLLLSHLLAIG
LG-IYIG---RRLTTTASSSTF
>Gga_BNIP3
------------------------------------------------------------
------------------------------------------------------------
----------------------------MS-------RLSP-------------------
-------------QE-------------------------------------ENL-----
-----QGSWVELHFSSN-------------------------------------------
------------------------------------------------------------
------------------------------------------------------------
--------------------------------------------------GNGNGNS---
------------------------------------------------------------
-----------------VAATSQEQVPASISIHNG-----------------------D-
MEKI----------------------------LLDAQHESGRS-----------SSRESS
HCDSPPRS--------QTP-LDSHRAL-EIE----------------------------S
HSSGEKNSFQSEE--------DFLERRREVER----------------------------
---LLKKNADWIWD---------------------------------------WSSRP--
------------------------------------ENIPP-----------KEF-----
--LFKHPRR------------TATLSMRNTSVMKKGGIFSAEFLKVFLPSLLLSHLLAIG
LG-IYIG---RRLTTTASSSSF
>Xtr_BNIP3
------------------------------------------------------------
------------------------------------------------------------
----------------------------MSEN----EGPNL-------------------
-------------QD-------------------------------------EHL-----
-----QGSWVELHFSNN-------------------------------------------
------------------------------------------------------------
------------------------------------------------------------
----------------------------------------------------GNFPT---
------------------------------------------------------------
-----------------TQLMGQDQGPASISIHNG-----------------------D-
MEKI----------------------------LLDAQHESGRS-----------SSRESS
HCDSPPRS--------QTP--SIQRCS-ESD----------------------------T
SGSKEKSSSQSEE--------DYIERRKELEN----------------------------
---LLKKNSDWIWD---------------------------------------WSSRP--
------------------------------------ENIPP-----------KEF-----
--LFKHPKR------------SSALSMRNTSVMKKGGIFSAEFLKVFLPSLLLSHLLAIG
LG-VYIG---RRLTTSTGT--F
>Xla_BNIP3
------------------------------------------------------------
------------------------------------------------------------
----------------------------MSQN----EGPNP-------------------
-------------QD-------------------------------------EHL-----
-----QGSWVELHFNNN-------------------------------------------
------------------------------------------------------------
------------------------------------------------------------
----------------------------------------------------GNFAT---
------------------------------------------------------------
-----------------THLRGQEQGPASISIHNG-----------------------D-
MEKI----------------------------LLDAQHESGRS-----------SSRESS
HCDSPPRS--------QTP--SIQRCS-ESD----------------------------T
TGSKEKSSSQSEE--------DYIERRKELEC----------------------------
---LLKRNSDWIWD---------------------------------------WSSRP--
------------------------------------ENIPP-----------KEF-----
--LFKHPKR------------SSALSMRNTSVMKKGGIFSAEFLKVFLPSLLLSHLLAIG
LG-VYIG---RRLTTSTST--F
>Dre_BNIP3
------------------------------------------------------------
------------------------------------------------------------
----------------------------MSI-----EKHSV-------------------
-------------SE-------------------------------------ENL-----
-----QGSWVELHFNN--------------------------------------------
------------------------------------------------------------
------------------------------------------------------------
----------------------------------------------------GGGST---
------------------------------------------------------------
-----------------SKAATDEQSAS--TAPSG-----------------------D-
LEKM----------------------------LLDAQHESGRS-----------SSRGSL
PCDSPPRS--------QTP-LHLCRGS---E----------------------------V
HSSGEKNSSQSEE--------DYLERRKEVEI----------------------------
---LMKKNADWIWD---------------------------------------WSSRP--
------------------------------------ENLPP-----------KEF-----
--LLRHPKR------------SSTLSMRNTSVMKKGGIFSAEFLKVFLPSLVLSHILAVG
LG-VYIG---RRFTASGT---F
>Locu_BNIP3
------------------------------------------------------------
------------------------------------------------------------
----------------------------MST-----EKQSN-------------------
-------------QD-------------------------------------ENL-----
-----QGSWVELHFNNN-------------------------------------------
------------------------------------------------------------
------------------------------------------------------------
----------------------------------------------------GNGSV---
------------------------------------------------------------
-----------------TQNGGQDQVPA--SIHNG-----------------------D-
IENM----------------------------LLDAQHESGRS-----------SSRGSS
HCDSPPRS--------QTP-LHLRRGS---E----------------------------V
HSSGEKNSSQSEE--------DYLERRREVEN----------------------------
---IMKKNADWIWD---------------------------------------WSSRP--
------------------------------------ENAPP-----------KEF-----
--LFKHPKR------------SATLSMRNTSVMKKGGIFSAEFLKVFLPSLFLSHILAVG
LG-IYIG---RRLTTSTST--F
>Lcm_BNIP3
------------------------------------------------------------
------------------------------------------------------------
----------------------------MSR-----ERQVV-------------------
-------------QD-------------------------------------ESL-----
-----QGSWLELHFSTN-------------------------------------------
------------------------------------------------------------
------------------------------------------------------------
----------------------------------------------------GSNGG---
------------------------------------------------------------
-----------------TQSGGREQVPASTSIHNG-----------------------D-
MEKM----------------------------LLDAQHESGRS-----------SSRGSS
HCDSPPRS--------QTP-QHLRRGS-EME----------------------------V
QSNGERNSSQSEE--------DYLERKKEVEN----------------------------
---IMKKNADWIWD---------------------------------------WSSRP--
------------------------------------ENIPP-----------KEF-----
--LFKHPKR------------TATLSMRNTSVMKKGGIFSAEFLKVFLPSLLISHLLAMG
LG-IYIG---RRLTTSTST--F
>Ola_BNIP3
------------------------------------------------------------
------------------------------------------------------------
----------------------------MSI-----QKDAS-------------------
-------------SD-------------------------------------ESL-----
-----QGSWVELHFSGN-------------------------------------------
------------------------------------------------------------
------------------------------------------------------------
----------------------------------------------------GSQGT---
------------------------------------------------------------
-----------------CHRGGQEEQIST-SSQEG-----------------------DA
VERM----------------------------LLEAQHESGRS-----------SSRGSS
HCNSPLRS--------QTP-LLVWRGS---------------------------------
----EGNSSQSDE--------DFQERKREVEN----------------------------
---LMKKNADWIWD---------------------------------------WSSRP--
------------------------------------ENSPP-----------KEF-----
--LLKRPKR------------ASSLSIRNSSVMKKGGILSADFLKLFLPSLIISHILAVG
LG-IYIG---KRLTSHHT---Y
>Tru_BNIP3
------------------------------------------------------------
------------------------------------------------------------
-------------------------------------METS-------------------
-------------SD-------------------------------------DGL-----
-----QESWVELHFG---------------------------------------------
------------------------------------------------------------
------------------------------------------------------------
----------------------------------------------------ASQRT---
------------------------------------------------------------
-----------------NHHGSQEQIPT--STQEG-----------------------D-
LEKM----------------------------LLEAQRESGRT-----------SSRGSS
---SPLGA--------HTP-LLLWRGS---------------------------------
----EANSSQSDE--------DFQERRCEVEN----------------------------
---LMKRNADWIWD---------------------------------------WSSRP--
------------------------------------ENNPP-----------KEF-----
--LLKHPKR------------ATSLSIRNTSVMKKGGVLSADFLKLFLPSLIVSHILAIG
LG-IFIG---RRLTSHNT---Y
>Bta_NIX
------------------------------------------------------------
---------------------------------MSSHLVE--------------------
------------------------QPPPPHN-----NNNNC-------------------
-------------EEGE------------QSLPPP-----------------AGL-----
-----NSSWVELPMN-S-------------------------------------------
------------------------------------------------------------
------------------------------------------------------------
----------------------------------------------------SNGND---
------------------------------------------------------------
--------------NGNGKNGGLEHVPSSSSIHNG-----------------------D-
MEKI----------------------------LLDAQHESGQS-----------SSRGSS
HCDSP------------SP-QEDGQIMFDVE----------------------------M
HTSKD-HSSQSEE--------EVAEGEKEVDA----------------------------
---L-KKSVDWVSD---------------------------------------WSSRP--
------------------------------------ENIPP-----------KEF-----
--HFRHPKR------------SVSLSMRKSGAMKKGGIFSAEFLKVFIPSLFLSHVLALG
LG-IYIG---KRLSTPSAST-Y
>Mmu_NIX
------------------------------------------------------------
---------------------------------M-SHLVE--------------------
------------------------PPPPLHN-----NNNNC-------------------
-------------EEGE------------QPLPPP-----------------AGL-----
-----NSSWVELPMN-S-------------------------------------------
------------------------------------------------------------
------------------------------------------------------------
----------------------------------------------------SNGNE---
------------------------------------------------------------
--------------NGNGKNGGLEHVPSSSSIHNG-----------------------D-
MEKI----------------------------LLDAQHESGQS-----------SSRGSS
HCDSP------------SP-QEDGQIMFDVE----------------------------M
HTSRD-HSSQSEE--------EVVEGEKEVEA----------------------------
---L-KKSADWVSD---------------------------------------WSSRP--
------------------------------------ENIPP-----------KEF-----
--HFRHPKR------------AASLSMRKSGAMKKGGIFSAEFLKVFIPSLFLSHVLALG
LG-IYIG---KRLSTPSAST-Y
>Pon_NIX
------------------------------------------------------------
---------------------------------MSSHLVE--------------------
------------------------PPPPLHN-----NNNNC-------------------
-------------EESD------------QSLPPP-----------------AGL-----
-----NSSWVELPMN-S-------------------------------------------
------------------------------------------------------------
------------------------------------------------------------
----------------------------------------------------SNGND---
------------------------------------------------------------
--------------NGNGKNGGLEHVPSSSSIHNG-----------------------D-
MEKI----------------------------LLDAQHESGQS-----------SSRGSS
HCDSP------------SP-QEDGQITFDVE----------------------------M
HTSRD-HSSQSEE--------EVVEGEKEVEA----------------------------
---L-KKSADWVSD---------------------------------------WSSRP--
------------------------------------ENIPP-----------KEF-----
--HFRHPKR------------SVSLSMRKSGAMKKGGIFSAEFLKVFIPSLFLSHVLALG
LG-IYIG---KRLSTPSAST-Y
>Hsa_NIX
------------------------------------------------------------
---------------------------------MSSHLVE--------------------
------------------------PPPPLHN-----NNNNC-------------------
-------------EENE------------QSLPPP-----------------AGL-----
-----NSSWVELPMN-S-------------------------------------------
------------------------------------------------------------
------------------------------------------------------------
----------------------------------------------------SNGND---
------------------------------------------------------------
--------------NGNGKNGGLEHVPSSSSIHNG-----------------------D-
MEKI----------------------------LLDAQHESGQS-----------SSRGSS
HCDSP------------SP-QEDGQIMFDVE----------------------------M
HTSRD-HSSQSEE--------EVVEGEKEVEA----------------------------
---L-KKSADWVSD---------------------------------------WSSRP--
------------------------------------ENIPP-----------KEF-----
--HFRHPKR------------SVSLSMRKSGAMKKGGIFSAEFLKVFIPSLFLSHVLALG
LG-IYIG---KRLSTPSAST-Y
>Mdo_NIX
------------------------------------------------------------
---------------------------------MSSPLVE--------------------
------------------------QPPPLPN-----NNNN--------------------
-------------NEGE------------QPLAPP-----------------AGL-----
-----NSSWVELQMNGN-------------------------------------------
------------------------------------------------------------
------------------------------------------------------------
----------------------------------------------------GNGNDG--
------------------------------------------------------------
--------------NGNGKNGGLEHVPSSSSIHNG-----------------------D-
MEKI----------------------------LLDAQHESGQS-----------SSRGSS
HCDSP------------SP-QEDGQIMFDVD----------------------------M
HTSRD-HSSQSEE--------EAAEGEKEVEA----------------------------
---L-QKSVDWVSD---------------------------------------WSSRP--
------------------------------------ENIPP-----------KEF-----
--HFRHPKR------------SVSLSMRKSGAMKKGGIFSAEFLKVFIPSLFISHVLALG
LG-IYIG---KRLSSPSAST-Y
>Pss_NIX
MFVVF-------------------------------------------------------
------------------------------------------------------------
----------------------------LHV-----SDKTL-------------------
-------------SEVFI-------SL--LLKTHL-----------------AGS-----
-----TGSWVELQMNSN-------------------------------------------
------------------------------------------------------------
------------------------------------------------------------
----------------------------------------------------GNSND---
------------------------------------------------------------
--------------NASGKNGGLEHVPSSSSIHNG-----------------------D-
MEKI----------------------------LLDAQHESGQS-----------SSRSSS
HCDSP------------SP-QEDGQIMFDVE----------------------------M
HTSKD-NSSQSEE--------EAVEEEKEVEV----------------------------
---L-KKSADWVSD---------------------------------------WSSRP--
------------------------------------ENIPP-----------KEF-----
--HFRHPKR------------AVSLSMRRSGAMKKGGIFSAEFLKIFIPSLFISHVLALG
LG-IYIG---KRLTTPSAST-Y
>Asn_NIX
------------------------------------------------------------
------------------------------------------------------------
------------------------------------------------------------
------------------------------------------------------------
-------------MNGN-------------------------------------------
------------------------------------------------------------
------------------------------------------------------------
----------------------------------------------------GNGND---
------------------------------------------------------------
--------------NTNGKNGGLEHVPSSSSIHNG-----------------------D-
MEKI----------------------------LLDAQHESGQS-----------SSRGSS
HCDSP------------SP-QEDGQITFDVE----------------------------M
HTSKD-SSSQSEE--------EAVEGEKEVEV----------------------------
---L-KKSADWVSD---------------------------------------WSSRP--
------------------------------------ENIPP-----------KEF-----
--HFRHPKR------------SVSLSMRKSGAMKKGGIFSAEFLKVFIPSLFISHVLALG
LG-IYIG---KRLTTPSAST-Y
>Gga_NIX
------------------------------------------------------------
---------------------------------MSSP-----------------------
------------------------QEPPQHN-----NNNN--------------------
-------------PPAE-------------GTQTE-----------------PGL-----
-----NSSWVELQMNGN-------------------------------------------
------------------------------------------------------------
------------------------------------------------------------
----------------------------------------------------GNSND---
------------------------------------------------------------
--------------NGNGKNGGLEHVPSSSSIHNG-----------------------D-
MEKI----------------------------LLDAQHESGQS-----------SSRGSS
HCDSP------------SP-QEDGQITFDVE----------------------------M
HTSKD-SSSQSEE--------EAVEGEKELEV----------------------------
---L-KKSADWVSD---------------------------------------WSSRP--
------------------------------------ENIPP-----------KEF-----
--HFRHPKR------------SVSLSMRKSGAMKKGGIFSAEFLKVFIPSLFISHVLALG
LG-IYIG---KRLTTPSAST-Y
>Tgu_NIX
MEAEGGSG----------------------------------------------------
--------ARRACTAR---------RGGAGRGGAAGPGTESW------------------
----------------------GLRAIPRGT-----AQARC-------------------
-------VVTRSLPERRRWGYNGVCSVPGWPRADV-----------------WNP-----
-----TGSWVELQMNGN-------------------------------------------
------------------------------------------------------------
------------------------------------------------------------
----------------------------------------------------GNSND---
------------------------------------------------------------
--------------NSNGKNGGLEHVPSSSSIHNG-----------------------D-
MEKI----------------------------LLDAQHESGQS-----------SSRGSS
HCDSP------------SP-QDDGQITFDVE----------------------------M
HTSKD-NTSQSEE--------EAVEGEKELEV----------------------------
---M-KKSADWVSD---------------------------------------WSSRP--
------------------------------------ENIPP-----------KEF-----
--HFRHPKR------------SVSLSMRKSGAMKKGGIFSAEFLKVFIPSLFISHVLALG
LG-IYIG---KRLTTPSAST-Y
>Cfa_NIX
------------------------------------------------------------
---------------------------------MVVVV----------------------
------------------------EKREKRT-----TNGQ--------------------
-------------DYAQ------------YPLEPL-----------------VFFTRCIV
FFDFGLGSWVELPMN-S-------------------------------------------
------------------------------------------------------------
------------------------------------------------------------
----------------------------------------------------SNGND---
------------------------------------------------------------
--------------NGNGKNGGLEHVPSSSSIHNG-----------------------D-
MEKI----------------------------LLDAQHESGQS-----------SSRASS
HCDSP------------SP-QEDGQIMFDVE----------------------------M
HTSRD-HSSQSEE--------EAAEGEKEVDA----------------------------
---L-KKSVDWVSD---------------------------------------WSSRP--
------------------------------------ENIPP-----------KEF-----
--HFRHPKR------------SVSLSMRKSGAMKKGGIFSAEFLKVFIPSLFLSHVLALG
LG-IYIG---KRLSTPSAST-Y
>Xla_NIX
------------------------------------------------------------
------------------------------------------------------------
---------------------------MSEN-----NNNNG-------------------
-------------VE-------------------------------------AAL-----
-----HGSWVELQM----------------------------------------------
------------------------------------------------------------
------------------------------------------------------------
-----------------------------------------------------NGNN---
------------------------------------------------------------
--------------NDRNRNGGLEHVPSSSSIHDG-----------------------D-
MEKI----------------------------LLDAQHESGQS-----------SSRSSS
QCDSP------------SP--EDGQITFDVE----------------------------M
HTSKD--SLQSEE--------EAPEEEKEVDA----------------------------
---L-KKSADWVSD---------------------------------------WSSRP--
------------------------------------ENIPP-----------KEF-----
--HFHHPKR------------SVSLSMRKTGAMKKGGVFSAEFLKVFIPSLFISHVLALG
LG-IYIG---KRLTLSSTSS-Y
>Xtr_NIX
------------------------------------------------------------
------------------------------------------------------------
---------------------------MSEN-----NNNNG-------------------
-------------EE-------------------------------------AAL-----
-----HGSWVELQMN---------------------------------------------
------------------------------------------------------------
------------------------------------------------------------
----------------------------------------------------GNGNN---
------------------------------------------------------------
--------------NDSNRNGGLEHVPSSSSIHDG-----------------------D-
MEKI----------------------------LLDAQHESGQS-----------SSRSSS
QCDSP------------SP--EDGQITFDVE----------------------------M
HTSKD--SLQSEE--------EAPEEEKEVDA----------------------------
---L-KKSADWVSD---------------------------------------WSSRP--
------------------------------------ENIPP-----------KEF-----
--HFHHPKR------------SVSLSMRKTGAMKKGGVFSAEFLKVFIPSLFISHVLALG
LG-IYIG---KRLTLSSASS-Y
>Lcm_NIX
------------------------------------------------------------
------------------------------------------------------------
------------------------MASQEQQ-----NNNNN-------------------
-------------EE-------------------------------------TGL-----
-----NGSWVELQINNN-------------------------------------------
------------------------------------------------------------
------------------------------------------------------------
----------------------------------------------------GNGND---
------------------------------------------------------------
--------------NGNGRNGGLEHVPSSSSIHNG-----------------------D-
MEKI----------------------------LLDAQHESGQS-----------SSQSSS
NSDSPSRP--------PSP--QDGQITFDVE----------------------------M
HASKD-SSSQFEE--------DGSGRDKETDI----------------------------
---A-MKTSDWVSS---------------------------------------FSSRP--
------------------------------------ENNPP-----------KEF-----
--QFKHPKR------------SVNLSMRKTGAMKKGGIFSPEFLKVFIPSLLISHILALG
LG-IYIG---KRLTNPSAST-Y
>Locu_NIX
M-----------------------------------------------------------
---------------------------------MSAAAAAA-------------------
------------------------AAAAAAA-----QQNNN-------------------
-------------EE-------------------------------------PGL-----
-----NGSWVELEMNGNTGVAHPPSS----------------------------------
------------------------------------------------------------
------------------------------------------------------------
----------------------------------------------------SNGNEG--
------------------------------------------------------------
--------------EDEHNGGGLEHVPSSSSIHNG-----------------------D-
MEKI----------------------------LLDAQHESSQS---------------SS
SCDSPPRP--------HSP-QDEGQITFDVE----------------------------M
HSGRDNGSTQSEE--------EGLEKEREDDI----------------------------
---LMKKSADWVAD---------------------------------------WSSRP--
------------------------------------ENIPP-----------KEF-----
--HFRHPKR------------SVTLSMRKTGAMKKGGVFSAEFLKVFIPSLLLSHILALG
LG-VYIG---KRLTSPSASS-F
>Dre_NIX-A
------------------------------------------------------------
------------------------------------------------------------
------------------------MSTTAAA-----QLNNN-------------------
-------------EE-------------------------------------PGL-----
-----NGSWVELEMNGNTQHQSPSLPSLL-------------------------------
------------------------------------------------------------
------------------------------------------------------------
----------------------------------------------------GNGNQG--
------------------------------------------------------------
-EPQTSQALEAVQEEEEVLTGGLEHVPSSSSIHNG-----------------------D-
MEKI----------------------------LLDAQHESSPS---------------SS
SCNSPPRP--------HSPDQDEGQIMFDVE----------------------------M
PSERD---CQSED--------DSMEKDKEDDI----------------------------
---LMNKGESWVAD---------------------------------------WSSRP--
------------------------------------ENVPP-----------KEF-----
--HFRHPKRSG----------SVSLSMRKSGAMKKGGVFSAEFLKVFMPSLLLTHILALG
IG-VYIG---KRLSTPPSST-F
>Tru_NIX-B
------------------------------------------------------------
------------------------------------------------------------
------------------------MSEAANS-----TTDNN-------------------
-------------GD-------------------------------------AGL-----
-----NGSWVELEMNRGAAGSVQSTS----------------------------------
------------------------------------------------------------
------------------------------------------------------------
----------------------------------------------------TTGPAA--
------------------------------------------------------------
----VLLPLPQ-VEEEEAMVGGLEHVPSSSSIHNG-----------------------D-
MEKI----------------------------LLDAQHESSRS---------------NS
SCDSPPRP--------HSP-QDEGQLIFHVD----------------------------V
AGRRD---SQSEE--------EVVDKERDMDI----------------------------
---L-MKDADWVAD---------------------------------------WSSRP--
------------------------------------ENIPP-----------KEF-----
--NFRHPRR------------SVMLSMRKTGAMKKGGIFSAEFLKVFIPSLVLSHILALG
LG-VYIG---KRLTTPPASS-F
>Ola_NIX-B
M---------PNR-----------------------------------------------
--------ARALCTDP-SPECNP---------PCSTQTTMS-------------------
------------------------DAANTAS-----TDNNG-------------------
-------------GD-------------------------------------SGL-----
-----NGSWVELEMNRA--HQAQASL----------------------------------
------------------------------------------------------------
------------------------------------------------------------
----------------------------------------------------TGGLAP--
------------------------------------------------------------
----GLLPLPQ-VEEEEAIVGGLEHVPSSSSIHNG-----------------------D-
MEKI----------------------------LLDAQHESSRS---------------NS
SCDSPPRP--------HSP-QDEGQIIFDVD----------------------------M
AARRD---SQSEE--------EVSDKERDMDI----------------------------
---L-MKDADWVAD---------------------------------------WSSRP--
------------------------------------ENIPP-----------KEF-----
--HFRHPRR------------SVTLSMRKTGVMKKGGIFSAEFLKVFIPSLLLSHVIALG
LG-VYIG---KRLTTPPTSS-F
>Dre_NIX-B
------------------------------------------------------------
------------------------------------------------------------
-------------------------MSDAAA-----PADNN-------------------
-------------GE-------------------------------------PGL-----
-----NGSWVELEMNRNAASLSSSIA----------------------------------
------------------------------------------------------------
------------------------------------------------------------
---------------------------------------------------------S--
------------------------------------------------------------
----VPPPLAQVVEEDDGMVGGLEHVPSSSSIHNG-----------------------D-
MEKI----------------------------LLDAQHESSRS---------------NS
SCDSPPRP--------HSP-QDEGQIIFDVD-----------------------------
-TRRD-----SQE--------EVMEKIRDDDI----------------------------
---L-MKDSDRMAD---------------------------------------WSSRP--
------------------------------------ENIPP-----------KEF-----
--HFRHPRR------------SVTLSMRKTGAMKKGGIFSAEFLKVFIPSLLLSHILVLG
LG-VYIG---KRLTTPPASS-I
>Tru_NIX-A
------------------------------------------------------------
------------------------------------------------------------
-------------------------MSTAAA-----PRNNN-------------------
-------------DE-------------------------------------PGL-----
-----HGSWVELELNGNTGSQDVQAGLLITPA------------------------ADQ-
------------------------------------------------------------
------------------------------------------------------------
----------------------------------------------------INANAG--
------------------------------------------------------------
-TSHTFQTLQVASEGDEAVAGGLEHVPSSSSIHNG-----------------------D-
MEKI----------------------------LLDAQHESSSS---------------SS
SCDSPRRP--------QSPDQDEGQITFDVE----------------------------M
CSPRH---SQSGG--------DSPEPSREDEA----------------------------
---PLNKEADWVAD---------------------------------------WSSRP--
------------------------------------ENVPP-----------KEF-----
--HFRHPRR------------SVSLSMRRSGVMKKGGIFSADFLKVLIPSLLISHLLALG
LG-VYIG---KRIAAAPTSS-Y
>Ola_NIX-A
------------------------------------------------------------
---------------------------------MLNVRSVD-------------------
------------------------NMSTVAA-----PENNN-------------------
-------------EE-------------------------------------PGL-----
-----QGSWVELELNGNTGVQGEPISLSLTPA------------------------ADQ-
------------------------------------------------------------
------------------------------------------------------------
----------------------------------------------------INANSS--
------------------------------------------------------------
-INQSLQTLEV-AESAESLIGGLEHVPSSSSIHNG-----------------------D-
MEKI----------------------------LLDAQHESSPS---------------SS
SCDSPHRP--------PSPERDDEQITFDVE----------------------------M
SSLRG---SQSEE--------DITEKEREDDI----------------------------
---LMNREVDWVTD---------------------------------------WSSRP--
------------------------------------ENVPP-----------KEF-----
--HFRHPRR------------SVSLSMRKSGVMKRGGIFSSEFLKVFIPSLLISHILALG
IG-VYIG---KRIATASTSS-Y
>Lcm_BNIP3L2
------------------------------------------------------------
------------------------------------------------------------
------------------------------------------------------------
------------------------------------------------------------
-----------MILFSS-------------------------------------------
------------------------------------------------------------
------------------------------------------------------------
----------------------------------------------------GTGSE---
------------------------------------------------------------
--------------PNRFRHCLCSRIPAGLGTQPV-----------------------P-
LEFT----------------------------ILPLLFNYSLS---------------LF
LCSSPPLL--------PSP-QLSHCLM-EME----------------------------N
RSTADSSSTQSEE--------DQRETHEEEEG----------------------------
---LLRKNEQWLWD---------------------------------------WASRP--
------------------------------------EHLPP-----------KEF-----
--VFRHPKQ------------STALSIRKSSMMKRGGFFSSEILVVVLPSLLLTHLLTLG
LG-IYIG---KRLATSSTSN-I
>Ola_BNIP3L2
------------------------------------------------------------
------------------------------------------------------------
----------------------------MSL-----SGSQT-------------------
-------------PE-------------------------------------DGL-----
-----YGSWVELEELMA-------------------------------------------
------------------------------------------------------------
------------------------------------------------------------
----------------------------------------------------AVSRR---
------------------------------------------------------------
-------------------ESLTGPQDSISSALQG-----------------------E-
LERI----------------------------LLEAQLECERN-----------------
-KDSPPQV--------ATP-QSTSSPKSTSE---------------------------HD
S---DCVPIQ-EE------------------A----------------------------
---ERRADTEWVWD---------------------------------------WSSRP--
------------------------------------ENMPP-----------KEF-----
--VFQHPKQ------------QSSLSVRKTEVMKR-GIFSSDVLLILVPSLLASHLLTLG
VG-IYIG---KRLAASTTST-L
>Tru_BNIP3L2
------------------------------------------------------------
------------------------------------------------------------
----------------------------MSL-----SGSHT-------------------
-------------PE-------------------------------------DGL-----
-----YGSWVELEELIA-------------------------------------------
------------------------------------------------------------
------------------------------------------------------------
----------------------------------------------------AVSRR---
------------------------------------------------------------
-------------------ESLTGPEDSITSTLQG-----------------------E-
LERI----------------------------LLEAQVECERN-----------------
-RDSPPQA--------GTP-QSTGSQRPASD---------------------------QD
S---DCVPIQ-EE------------------A----------------------------
---DRRGDADWVWD---------------------------------------WSSRP--
------------------------------------ENIPP-----------KEF-----
--VFQHPKQ------------QRSLSIRKTEVMKR-GLFSSDVLLVLGPSLLASHLLTLG
VG-IYIG---KRLAASTSST-L
>Dre_BNIP3L2
------------------------------------------------------------
------------------------------------------------------------
----------------------------MAL-----SGSQS-------------------
-------------PD-------------------------------------DAL-----
-----HGSWVELEGLVA-------------------------------------------
------------------------------------------------------------
------------------------------------------------------------
----------------------------------------------------SANQT---
------------------------------------------------------------
-------------------EGESGAQGTTASVLQG-----------------------E-
LERI----------------------------LLEAQLECERS----------------A
QTDSPPQV--------VTP-RTSGSPKPGSE---------------------------GS
SSSTDCVTIQSDE------------------N----------------------------
---DRRVSAEWVWD---------------------------------------WSSRP--
------------------------------------ENLPP-----------KEF-----
--VFHHPKQ------------SGSLSVRKTEVMKR-GLFSSDVLLILLPSLLASHALTLG
LG-IYIG---KRLASSSTST-L
>Locu_BNIP3L2
------------------------------------------------------------
------------------------------------------------------------
----------------------------MTA-----PRAPS-------------------
-------------PP-------------------------------------DSL-----
-----LGSWEELQACEA-------------------------------------------
------------------------------------------------------------
------------------------------------------------------------
------------------------------------------------------------
------------------------------------------------------------
--------------------GVEGPARTHSSLLQG-----------------------E-
LESI----------------------------LLEAQLESERG----------------S
RTDSPPQV--------LSP-RNRASPRTESE----------------------------P
GNSTEHPTVQSEE-----------WQCPNTDV----------------------------
---DRSGSSQWVWD---------------------------------------WASRP--
------------------------------------ENLPP-----------KEF-----
--LFQHPKQ------------TGSLSERKR------SFFSSDLLFLFIPSILASHLLTLG
LG-IYIG---KRLAASSAGA-L
>Cin_BNIP3L2
------------------------------------------------------------
------------------------------------------------------------
----------------------------MSDFSQTLSGFKP-------------------
-------------NE-------------------------------------EHL-----
-----GDSWVDLASSNV-------------------------------------------
------------------------------------------------------------
------------------------------------------------------------
----------------------------------------------------DTGTV---
------------------------------------------------------------
--------------------------KYLQYSYNS-----------------------E-
MEKL----------------------------LREAQREGSTPS--V-SHP---SSVNHS
NLNSPPHPQSLAGSTSHSP----------------------------------------C
LSGTNSPKFQGQT--------QLDDVSSARQL----------------------------
---PSPTNVDWVWD---------------------------------------WSSKP--
------------------------------------TNSPP-----------MNW-----
--QFKHPKRK-----------GTPLSMRNSAAMKH-DIFSWEFMQVFIPSIILTNIMAFG
IG-VYIG---KRLATATARN-T
>Spu_BNIP3L2
------------------------------------------------------------
------------------------------------------------------------
----------------------------MTS-----TPRSE-------------------
-------------KD-------------------------------------DSL-----
-----NESWVELQYAQH-------------------------------------------
------------------------------------------------------------
------------------------------------------------------------
----------------------------------------------------GGVNES--
------------------------------------------------------------
-----FLNLES---GGGGGGNGGSSTPYSTGSGNGRHGGVQF--------------GTN-
MEKL----------------------------LMEAQRESRST------------SREGS
QGGSPKGP--------HSP-VLSSNPS-------------------------------AP
NSVYSNGSGEKQQ--------GVPVLMGQGEG----------------------------
---AKGREENWIWD---------------------------------------WSSRP--
------------------------------------EPLPP-----------KEF-----
--RFKHPDK-------------TRLSLRKSKAMRS-NFFSAEILSVFIPSIFLTNLFALG
MG-VFIG---LKMAAPRSS---
>Lgi_BNIP3
------------------------------------------------------------
------------------------------------------------------------
----------------------------MAS-----LSKQD-------------------
-------------NS-------------------------------------DDL-----
-----NESWVELQQNSL-------------------------------------------
------------------------------------------------------------
------------------------------------------------------------
----------------------------------------------------STQID---
------------------------------------------------------------
-----------------------PELPRSQSAYNG-----------------------N-
FEKL----------------------------LQEAQRESRTP-----SRP---NSKESS
TRTSPKNP--------GSP-----------------------------------------
----------TNE--------WVSGSWREKQ-----------------------------
-----DPGTDWIWD---------------------------------------WSSRP--
------------------------------------EILPN-----------SDWN----
-GKFKHPGAKP---------IKHTLSVRHSKAMKKGGIFNFENIPTLLLTHACTFFLGAA
VMFVYVK---KYCTGWTMVSLD
>Obi_BNIP3
------------------------------------------------------------
------------------------------------------------------------
----------------------------MAD-----NQFSE-------------------
-------------LD-------------------------------------DDL-----
-----TGSWVELCHQSL-------------------------------------------
------------------------------------------------------------
------------------------------------------------------------
----------------------------------------------------PADTD---
------------------------------------------------------------
--------------------------TFSESIHNG-----------------------N-
MEKL----------------------------LMEAQQESCSS-----SQA---NSAVSS
NRGSPKIS--------NSP-----------------------------------------
-----------KE--------WATHEMSQGE-----------------------------
-----SVGTDWIWD---------------------------------------WSSRP--
------------------------------------EIQPV-----------GDLS----
-GYFKHPRR-------------HRLSVRNTKVLRN-GVFCMENLPTLLISHACSFVLGAA
VX-VFSLIV------------F
>Crg_BNIP3
------------------------------------------------------------
------------------------------------------------------------
----------------------------MASVS---------------------------
-------------KQ-------------------------------------EDF-----
-----QDSWVDLESSGN-------------------------------------------
------------------------------------------------------------
------------------------------------------------------------
----------------------------------------------------ST------
------------------------------------------------------------
--------------------------GALHSIHNG---------------------NSE-
VEKL----------------------------LIEAQKESRSP-----SRA---NSKESS
AQGSPKSP--------HSP-----------------------------------------
----------NNE-------------LQESR-----------------------------
-----DPGTEWIWD---------------------------------------WSSRP--
------------------------------------EANPP-----------LEWK----
-ERFKRPAT----------------SVRNTRVMKT-MFFSWENLPYIVCSSTIAFISGAA
MM-FLIM---RRLGSNKLS--I
>Aga_BNIP3L2
M-----------------------------------------------------------
-----------------------------------------------FRTINLS------
--------------TDKNSLLSSSTKATMAS-----STTSQ-------------------
---------LTKMGP-------------------------------------EEL-----
-----GESWIELSSNTNTGATSGLVGAGTTAAVVGGGSSNNFV-----------------
------------------------------------------------------------
------------------------------------------------------------
----------------------------------------------------PTGTTM--
------------------------------------------------------------
--------------LAGAVGTKSPDRTTPLAFASV----------------------EE-
YIRL----------------------------LREAQRDESKESSRVASLT---STRKNS
PRGSPKSP-------PNSP---------NTE-----------------------------
-------LAATEE---DLRNVYINYVNKDGDI----------------------------
-----VKDTDWVWD---------------------------------------WSSRP--
------------------------------------DQQPP-----------KDW-----
--KFEHPNQTQ---EERNKPIHAGYSIRQVRVGKN-SLFSREFLYSIVLTNVLSLLLGAG
IG-AWLQ---KRGLLLTRVSIE
>Phu_BNIP3L2
------------------------------------------------------------
------------------------------------------------------------
----------------------------MSA------SPKS-------------------
---------NNKLTD-------------------------------------EIL-----
-----GDSWVELNTTGN-------------------------------------------
------------------------------------------------------------
------------------------------------------------------------
------------------------------------------------------------
------------------------------------------------------------
--------------------GSTPDRVTPLPFTSG----------------------EE-
YLRL----------------------------LREAQRESNQSSARV-SLA---SSRRDS
PRDSPKSP-------PNSP---------NTE-----------------------------
-------LNTEDE----FRGVYINYLCKDGVL----------------------------
---NLDSNSDWIWD---------------------------------------WSSRP--
------------------------------------EQAPP-----------KDW-----
--KFKHPKRKT-------------YSIRNAKVGRN-SLFSKEVLYTLFITNFISLLLGTG
VG-LWLS---RRGLIIPKINLE
>Dme_BNIP3L2
------------------------------------------------------------
------------------------------------------------------------
----------------------------MST------TPKS-------------------
-------------SE-------------------------------------DLL-----
-----GESWIELSTTAA-------------------------------------------
------------------------------------------------------------
------------------------------------------------------------
------------------------------------------------------------
------------------------------------------------------------
-----------------MAGIKSPDRITPLPFNNG----------------------EE-
YLRL----------------------------LREAQRESNQSSRVV-SLA---SSRRDT
PRDSPKSP-------PNSP---------QSE-----------------------------
-------LCPDDE----LRNVYINYWTKGGDK----------------------------
---QNAGNEDWLKN---------------------------------------WN-----
--------------------------------------QPP-----------SSW-----
--NIEDSSRDA-GDEGEKKKTNTGYSIRLKRLGSN-SLFSREILYSLLVTNVLSLLLGAG
FG-LWLS---KRGILLTRVVID
>Dwi_BNIP3L2
------------------------------------------------------------
------------------------------------------------------------
----------------------------MST------TPKS-------------------
-------------TE-------------------------------------DLL-----
-----GESWIELSTTAA-------------------------------------------
------------------------------------------------------------
------------------------------------------------------------
------------------------------------------------------------
------------------------------------------------------------
-----------------MAGIKSPDRITPLPFNNG----------------------EE-
YLRL----------------------------LREAQRESNQSSRVV-SLA---SSRRDT
PRDSPKSP-------PNSP---------QSE-----------------------------
-------LCPDDE----LRNVYINYWTKTGDK----------------------------
---QNTDNGDWLQN---------------------------------------WNNRGVV
------------------------------------DEKPP-----------KDW-----
--IFEKNVGESDGDEEKKKSTPGGYSIRLKRLGAQ-SIFSREILYSLLFTNVLSLLLGAG
FG-LWLS---KRGILLTRVVID
>Tca_BNIP3L2
------------------------------------------------------------
------------------------------------------------------------
----------------------------MSS------SKSS-------------------
-------------LD-------------------------------------DLL-----
-----GESWVDVSAGSTCY-----------------------------------------
------------------------------------------------------------
------------------------------------------------------------
------------------------------------------------------------
------------------------------------------------------------
-----------------Q-GGGTPGSITHQ--LNV----------------------ED-
YLRL----------------------------LREAQRESNQSSARV-SLA---GSRRDS
PRSSPKSP-------PNSP---------VQG-----------------------------
-------TPLNLE----WQSYYMNSEAKD-------------------------------
-------DGDFFND---------------------------------------WSSRP--
------------------------------------DQLPP-----------KNW-----
--CFRPPKRDM-------------LSIRYARVGNT-SVFSRKGLCTLFLTNLVSLILGTG
VG-LWLS---KHGFFVPAVKVR
>Nve_BNIP3L2
------------------------------------------------------------
------------------------------------------------------------
----------------------------MAHNGG--NNSDS-------------------
-------------SN-------------------------------------ESL-----
-----NGSWVNLDGSPP-------------------------------------------
------------------------------------------------------------
------------------------------------------------------------
----------------------------------------------------NGNSVH--
------------------------------------------------------------
--------------------------HSPTGSQAG-----------------------V-
MEDL----------------------------LAEAVEDHYRQ---------------NS
NGEKSPSP--------RNP-----------------------------------------
----------SQE-------------VPASIL----------------------------
---PQEPKTDWIWE---------------------------------------WSSGI--
------------------------------------ERHPP-----------NDL-----
------------------------LNVN---------------IYVVLPTILLSHLVAFG
IG-VYVG---RKITETHA---V
>Mld_BNIP3L2
------------------------------------------------------------
------------------------------------------------------------
------------------------------------------------------------
------------------------------------------------------------
------------------------------------------------------------
------------------------------------------------------------
------------------------------------------------------------
------------------------------------------------------------
------------------------------------------------------------
------------------------------------------------------------
--------------------------------MISHSRPSART------------SRHLS
NGSSSHKI--------TTP----------------------------------------P
NSVVS--ENCSDEVIVLSHSGTPPYPPPNLPP----------------------------
---WNNRAPDWLWD---------------------------------------WSSRP--
------------------------------------EVYPP-----------KGW-----
--PVDAFPE------------CPPPDNR--------------IARIQISGLICSHIVVLL
IG-IYIG---RRLKNS------
>Cbr_BNIP3L2
------------------------------------------------------------
------------------------------------------------------------
------------------------EKTDESS-----SSSAQQSSEQQQAAQPLAPQQTTP
TAKA-TNPFITPMTE--------------ST---------------------PGM-----
-----SESWVELA-----------------------------------------------
------------------------------------------------------------
------------------------------------------------------------
------------------------------------------------------------
------------------------------------------------------------
--------------------------PSRTSLCSS----------------------VD-
INMV----------------------------IIDEKDKDSRL-----------------
---SPVSI-------AQSP---------HVE-----------------------------
--------FESLE--------QVKYKLVREML----------------------------
---PPGKNTDWMWD---------------------------------------WSSRP--
------------------------------------ENTPP-----------KTIRMVQY
GSNLTTPPN------------SPEPEMSQYMPYESDSLFNVRVVFGFLVTNIFSFVVGAA
VG-FAVC---RKIIKHHR----
>Cel_BNIP3L2
MSS--------------------------F------------------------------
------------------------LEF---------------------------------
---------------AKPKMLDIKRKINFAS-----GEKTDESVQPQQQTEQSSAQQTTP
SAKAVSNPFITPLTE--------------ST---------------------PGM-----
-----SESWVELA-----------------------------------------------
------------------------------------------------------------
------------------------------------------------------------
------------------------------------------------------------
------------------------------------------------------------
--------------------------PSRTSLCSS----------------------VD-
INMV----------------------------IIDEKDKDSRL-----------------
---SPVSI-------AQSP---------HVE-----------------------------
--------FESLE--------QVKYKLVREML----------------------------
---PPGKNTDWIWD---------------------------------------WSSRP--
------------------------------------ENTPP-----------KTVRMVQY
GSNLTTPPN------------SPEPELYQYLPCESDSLFNVRVVFGFLVTNIFSFVVGAA
VG-FAVC---RKLIKHHR---Q
>Hsa_DDX54
MAADKGPAAGPRSRAAMAQWRKKKGLR-----KRRGAASQARGSDSEDGEFEIQA--EDD
ARARKLGPGRPLPTFP-TSECTSDVE--PDTREMVRAQNKKKKKSGGFQSMGLSYPVFKG
IMKKGYKVPTPIQRKTIPVILDGKDVVAMAR-----TGSGKTACFLLPMFERLKTHSAQT
GARA---LILSPTRELAL-----------QTLKFTKELGKFTGLKTALILGGDRM-----
-----EDQFAALHENPDIIIATPGRLVHVAVEMSLKLQSVEYVVFDEADRLFEMGFAEQL
QEIIARLPGGHQTVLFSATLPKLLVEFARAGLTEPVLIRLDVDTKLNEQLKTSFFLVRED
TKAAVLLHLLHNVVRPQDQTVVFVATKHHAEYLTELLTTQRVSCAHIYSALDPTARKINL
AKFTLGKCSTLIVTDLAARGLDIPLLDNVINYSFPAKGKLFLHRVGRVARAGRSGTAYSL
VAPDEIPYLLDLHLFLGRSLTLARPLKEPS--GVAGVDGMLGRVPQSVVDEEDSGLQSTL
EASLELRGLARVADNAQQQYVRSRPAPSPESIKRAKE--MDLVGLGLHPLFSSRFEEEE-
LQRLRLVDSIKNYRSRATIFEINASSRDLCSQVMRAKRQKDRKA--I-ARFQQGQQGRQE
QQEGPVGPA-----PSRPA-LQEKQPEKEEEEEAGESVEDIFSEVVGRKRQRS-GPNRGA
KRRREEARQRDQE-------FYIPYRPKDFDSERGLSISGEGGAFEQQAAGAVLDLMGDE
AQNLTRGRQQLKWDRKKKRFVGQSGQEDK-KKIKTESGRYI-SSSYKRDLYQKWKQKQKI
D--DRDSDEEGASDRRGP-ERRGGKRD--RGQGASRPHAPG----TPAGRVRPELKT--K
QQILKQRRRAQ-KLHFLQRGGLKQLSARNRRRVQE----------------LQQGAFGRG
AR-SKKGKMRKR---------M
>Mmu_DDX54
MAAGRRVGPGPPSRPTMAPWKKKR-LR-----KRRTGASQGRDSDSDDGEFEIQA--EDD
ARARKLGPGRALPSFP-TSECVSDVE--PDTREMVRAQNKKKKKSGGFQSMGLSYPVFKG
IMKKGYKVPTPIQRKTIPVILDGKDVVAMAR-----TGSGKTACFLLPMFERLKARSAQT
GARA---LILSPTRELAL-----------QTMKFTKELGKFTGLKTALILGGDKM-----
-----EDQFAALHENPDIIIATPGRLVHVAVEMNLKLQSVEYVVFDEADRLFEMGFAEQL
QEIIGRLPGGHQTVLFSATLPKLLVEFARAGLTEPVLIRLDVDSKLNEQLKTSFLLVRED
TKAAVLLYLLQNVVRPQDQTVVFVATKHHAEYLTELLMGQGVSCAHIYSALDQTARKINL
AKFTHNKCSTLIVTDLAARGLDIPLLDNVINYSFPAKGKLFLHRVGRVARAGRSGTAYSL
VAPDEVPYLLDLHLFLGRSVTLARPCEEPSVADAVGRDGVLGRVPQSVVDDEDSSLQTAM
GASLDLQGLHRVANNAQQQYVRSRPAPSPESIKRAKE--LDLAELGLHPLFSSCFEEGE-
LQRLRLVDSIKNYRTRTTIFEINASSKDPSSQMMRAKRQRDRKA--V-ASF---QQRRQE
RQEGPADPA-----PQREL------PQEEEEEMVE-TVEGVFTEVVGQKRPRP-GPSQGA
KRRRMETRQRDQE-------FYVPYRPKDFDSERGLSVSGAGGAFEQQVAGAVLDLMGDE
AQNMSRGQQQLKWDRKKKRFVGQSGQEDK-KKIKTESGRFI-SSSYKRDLYQKWKQKQKI
D--DRDSEEEGPSNQRGPGPRRGGKRG--RSQGTSQPRASS----VPAGRMRSELKT--K
EQILKQRRQAQ-KQRFLQRGGLKQLSARNRRRAQE----------------LRQGAFGRG
AP-SRKGKMRKR---------M
>Acs_DDX54
M-----------------------------------------------------------
-----------LPAFP-TPDCASDVE--PDTREMVRAQNRKKKKSGGFQSMGLSYPVFKG
IMKKGYNVPTPIQRKSIPVILDGKDVVAMAR-----TGSGKTACFLIPMFEKLKAHSAQT
GARA---LILSPTRELAL-----------QTMKFTKELGKFTGLKTVLILGGDKM-----
-----EEQFAALHENPDIIIATPGRLMHVAVEMNLKLQSVEYVVFDEADRLFEMGFAEQL
QEIIARLPESRQTVLFSATLPKLLVEFARAGLTEPVLIRLDVENKLSEQLKLAFFHVRAD
DKPAILLHLLRNVMRPQDQTVVFVATKHHTEYLKELLTGQGVNCTYIYSSLDQTARKINI
AMFSHGKCPVLLVTDVAARGLDIPMLDNVINYSFPAKAKLFLHRVGRVARAGRSGTAYSL
VAPDETPYVFDLHLFLGCPLTIASPHDKPS-----DAGGVFGRVPQSVVDDEECLLLTDH
ESSLDLQSLRRVAENAHKQYLKSRPSPSPESIKRAKE--LDFSQLGIHPLFSSRFEEDE-
LERLKLVDSIKTYRSKATIFEINATSKTAASDVMRAKRSHDHAR--I-DKY---QQGQQE
KRAAAVLRG-----RAQSP------PATVPEEENG-CLQDIFSSVVGRKRKQRQTGDTVP
K-KKQREALQDKE-------FYIPYRPKDFESERGLSVTGEGSAFEQQAAGAVLDLMGDE
THNMNKSKQLLKWDRKKKRFVGQTGQGDK-KKIRTESGRLI-GSSYKNNLYEKWKQRYKI
D--ERDSEEEGESQRRG------GRRGR-RGQGTRHPQPSPGRDGAPRGKVRSELRS--K
QQILKQRRKTT-KQRFLQAGGGRRLKAKNRQRVQE----------------LRRTAFGRG
AG-AKKGKMRKR---------L
>Dre_DDX54
MAQ-----------------RKKKLMR-----RKKSGANRDHELQSDDEEFEVAAGVKDD
ENTTV----RRLPRFPASSECVSDVE--LDTRELVRAQNKKKKKSGGFQSMGLSYPVYKG
IMKKGYKVPTPIQRKTIPVILDGKDVVAMAR-----TGSGKTAAFLVPLFEKLKAPQAQT
GARA---LILTPTRELAL-----------QTMKFTKELGKFTGLRTALILGGDSM-----
-----DDQFAALHENPDIIIGTPGRLMHVIQEMNLKLQSVEYVVFDEADRLFEMGFAEQL
QEIIRRLPDARQTLLFSATLPKLIVEFARAGLTEPVLIRLDVDTKLSEQLKLSFFSLRLD
DKPALLLHLLRNVVKPQEQTVVFVATKHHVEYLKELLSAEGVDCSCIYSALDQTARKISI
GRFVHRKVMLLLVTDVAARGIDIPLLDNVINYNFPCKPKLFLHRVGRVARAGRGGTAYSL
VCPDEVPYLYDLHLFLGRPMQLAHP-EHTQ-----EADGVFGRVPQSVLDDEECQLITAH
QNSLDLQNLRRVSENAYKQYLKSRPVPSAESIKRSRN--TQLTDMAVHPLLGCGLEKME-
LDRLLMVDTIKGYKAKSTIFEINSSNKTSASEVMRAKRSRDRQR--V-EKF---SRARAE
LRAEPGAGL-----RAEPP-VHRE-TQEEDEEEQE-ELSTVFSEVVGGKRRRPDAEPHTH
KSKKSRTAGRDQE-------FYIPYRPKDFNSERGLSLDSGAGSFEQQASSAVLDLIGDE
SNTLNQHKSLMKWDRKKKRFVRDTGKEDKHKKIRTESGQLIRGHKKKKSFYEEWKKKYKV
EGGASDSDGEGGGAQRG--RGSAGRRGRGRGRSAAGSQATPAQHQGGSG-VRSELKN--R
QQILKQRKRKA-KQQFLQSGGMKKLRNKGKQRLRE----------------VMKSGFGRG
A--VKKGKMRKK---------L
