# Supplementary material for: Phylogenetic and Molecular Evolutionary Analysis of Mitophagy Receptors under Hypoxic Conditions
Source: Front Physiol. 2017 Jul 26;8:539. doi: 10.3389/fphys.2017.00539 (PMC5526904; doi:10.3389/fphys.2017.00539)
Supplement: Supplementary file 4 [file DataSheet2.zip › FUN14_Bayes_tree.nwk]

(((Obi_FUN14:0.704773,(Crg_FUN14:0.738593,Lgi_FUN14:0.830406)0.79:0.255006)0.914:0.326026,(((((Xla_FUNDC1-B:0.141135,Xla_FUNDC1-A:0.043692)0.601:0.026283,Xtr_FUNDC1:0.012849)0.999:0.246689,((Mdo_FUNDC1:0.030478,((Hsa_FUNDC1:0.006011,Pon_FUNDC1:0.006243)1.0:0.025771,(Bta_FUNDC1:0.021003,Ssc_FUNDC1:0.00824)0.993:0.023791,(Cfa_FUNDC1:0.012282,Mmu_FUNDC1:0.036638)0.743:0.01473)0.998:0.085845)0.737:0.02796,Oaa_FUNDC1:0.085703)0.989:0.071257,(Pss_FUNDC1:0.149802,Asn_FUNDC1:0.114092)0.729:0.061148,Gga_FUNDC1:0.022385,Tgu_FUNDC1:0.0205)0.805:0.104991,(Lcm_FUNDC1:0.089971,(Dre_FUNDC1:0.254088,Locu_FUNDC1:0.076728)0.997:0.111728)0.755:0.08423)0.997:0.398911,(((((Gga_FUNDC2:0.086066,Tgu_FUNDC2:0.145405)0.691:0.054319,(Pss_FUNDC2:0.19164,Asn_FUNDC2:0.180231)0.96:0.097589)1.0:0.176625,((((Ssc_FUNDC2:0.044114,(Bta_FUNDC2:0.06129,Mmu_FUNDC2:0.090804)0.586:0.037545)0.531:0.034474,(Pon_FUNDC2:0.022896,Hsa_FUNDC2:0.004352)1.0:0.055175,Cfa_FUNDC2:0.045692)0.875:0.071909,Mdo_FUNDC2:0.05497)0.949:0.07307,Oaa_FUNDC2:0.146619)1.0:0.34726)1.0:0.330737,(Dre_FUNDC2:0.395057,Locu_FUNDC2:0.052417)1.0:0.129121)0.893:0.07983,Lcm_FUNDC2:0.094534)0.999:0.233111)0.998:0.37411,((Cel_FUN14:0.252904,Cbr_FUN14:0.052351)1.0:2.077534,(Dme_FUN14-2:1.053306,Dwi_FUN14-2:0.70818)1.0:1.604446)0.562:0.597706,Mld_FUN14:2.360738,Cin_FUN14:0.850397,Tad_FUN14:1.539161,Nve_FUN14:1.201899,Spu_FUN14:0.844678,Bfo_FUN14:0.280605,(Aga_FUN14:0.293064,(Tca_FUN14:0.553819,(Dme_FUN14-1:0.355306,Dwi_FUN14-1:0.766713)1.0:0.681833)0.991:0.41666)0.921:0.883147)1.0:1.098191,(Dfa_FUN14:0.882946,(Ddi_FUN14:0.567751,Dpp_FUN14:0.563047)0.999:0.690056)1.0:1.098191);
