# Supplementary material for: Phylogenetic and Molecular Evolutionary Analysis of Mitophagy Receptors under Hypoxic Conditions
Source: Front Physiol. 2017 Jul 26;8:539. doi: 10.3389/fphys.2017.00539 (PMC5526904; doi:10.3389/fphys.2017.00539)
Supplement: Supplementary file 4 [file DataSheet2.zip › FUN14_NJ_tree.nwk]

((((((((((((((('Bta_FUNDC1':0.00991293,'Ssc_FUNDC1':0.00307426)0.8080:0.01162801,('Hsa_FUNDC1':0.00000000,'Pon_FUNDC1':0.00000000)0.9750:0.01469044)0.2560:0.00044281,('Mmu_FUNDC1':0.02169017,'Cfa_FUNDC1':0.00445511)0.5710:0.00457979)0.9880:0.03893257,('Mdo_FUNDC1':0.02088977,'Oaa_FUNDC1':0.04716369)0.6900:0.01120649)0.7370:0.01632953,('Pss_FUNDC1':0.06481028,('Asn_FUNDC1':0.06060422,('Gga_FUNDC1':0.01281576,'Tgu_FUNDC1':0.01976041)0.8990:0.01779807)0.3240:0.00562030)0.5040:0.01208701)0.8110:0.02283516,('Xtr_FUNDC1':0.00623358,('Xla_FUNDC1-A':0.01499163,'Xla_FUNDC1-B':0.06838998)0.4870:0.00684510)1.0000:0.07992305)0.5630:0.01599404,('Lcm_FUNDC1':0.06478615,('Locu_FUNDC1':0.05278767,'Dre_FUNDC1':0.13756605)0.9540:0.04171801)0.8410:0.02419367)0.9990:0.11460581,((('Dre_FUNDC2':0.13588758,'Locu_FUNDC2':0.08899360)0.5590:0.03426139,'Lcm_FUNDC2':0.09984143)0.6950:0.02297534,((('Gga_FUNDC2':0.05889491,'Tgu_FUNDC2':0.08218369)0.8250:0.02785671,('Asn_FUNDC2':0.10225707,'Pss_FUNDC2':0.07615058)0.8220:0.03040334)0.9930:0.07619951,('Oaa_FUNDC2':0.05133593,('Mdo_FUNDC2':0.03174163,((('Mmu_FUNDC2':0.02627118,'Bta_FUNDC2':0.03518160)0.3280:0.00487449,'Ssc_FUNDC2':0.03647137)0.2850:0.00546986,('Cfa_FUNDC2':0.04480841,('Hsa_FUNDC2':-0.00605156,'Pon_FUNDC2':0.02205190)1.0000:0.04439341)0.3290:0.00624271)0.3910:0.00565897)0.8930:0.03017353)1.0000:0.10486265)0.9810:0.08719337)0.9890:0.06754571)0.9530:0.08011903,'Tad_FUN14':0.69014295)0.2490:0.01432150,'Bfo_FUN14':0.25379964)0.3600:0.03186219,(Obi_FUN14:0.31685669,(Lgi_FUN14:0.34827418,Crg_FUN14:0.36196744)0.7330:0.06553697)0.7600:0.08751244)0.3780:0.05626310,'Spu_FUN14':0.46271503)0.3040:0.04401954,('Nve_FUN14':0.55175260,'Cin_FUN14':0.41509041)0.2350:0.02054912)0.2280:0.04803652,(('Cel_FUN14':0.10732840,'Cbr_FUN14':0.09415365)1.0000:0.63357240,(('Dme_FUN14-2':0.43822833,'Dwi_FUN14-2':0.33900197)1.0000:0.33194888,('Aga_FUN14':0.27962873,('Tca_FUN14':0.42646693,('Dme_FUN14-1':0.28011009,'Dwi_FUN14-1':0.27950569)0.8850:0.13661917)0.5350:0.05395394)0.8790:0.10494721)0.6800:0.07362517)0.3050:0.03353417)0.2150:0.01526069,('Mld_FUN14':0.59109167,('Dfa_FUN14':0.45270528,('Dpp_FUN14':0.36631181,'Ddi_FUN14':0.37935340)0.9990:0.17499592)0.9990:0.33611422)0.2150:0.00944296);
