# Supplementary material for: Phylogenetic and Molecular Evolutionary Analysis of Mitophagy Receptors under Hypoxic Conditions
Source: Front Physiol. 2017 Jul 26;8:539. doi: 10.3389/fphys.2017.00539 (PMC5526904; doi:10.3389/fphys.2017.00539)
Supplement: Supplementary file 4 [file DataSheet2.zip › FUN14_Phyml_tree.nwk]

('Cel_FUN14':0.32545817,'Cbr_FUN14':0.00000367,((('Nve_FUN14':1.57313759,('Spu_FUN14':0.96519266,((('Dfa_FUN14':0.94104520,('Dpp_FUN14':0.61994066,'Ddi_FUN14':0.59822167)99:0.81177984)100:2.98703988,((Lgi_FUN14:0.92133753,Crg_FUN14:0.83035890)55:0.34401988,Obi_FUN14:0.69513045)50:0.47429440)7:0.22289439,(('Tad_FUN14':1.90745122,'Bfo_FUN14':0.45898454)22:0.10461262,(('Lcm_FUNDC2':0.09516045,((('Oaa_FUNDC2':0.15398011,('Mdo_FUNDC2':0.04594416,('Cfa_FUNDC2':0.04477583,(('Hsa_FUNDC2':0.00000001,'Pon_FUNDC2':0.02010120)99:0.05476667,('Ssc_FUNDC2':0.03501101,('Mmu_FUNDC2':0.09171974,'Bta_FUNDC2':0.04580182)29:0.03594284)32:0.03679310)27:0.01826878)50:0.06691086)79:0.06520251)99:0.36278401,(('Asn_FUNDC2':0.18848019,'Pss_FUNDC2':0.19930832)86:0.09020090,('Gga_FUNDC2':0.08419477,'Tgu_FUNDC2':0.16577720)55:0.04547781)97:0.18003769)97:0.35830635,('Dre_FUNDC2':0.42447417,'Locu_FUNDC2':0.04579961)75:0.12955089)56:0.07992754)91:0.23651609,(('Lcm_FUNDC1':0.09146163,('Locu_FUNDC1':0.07401621,'Dre_FUNDC1':0.26555157)91:0.12045436)70:0.05878181,('Tgu_FUNDC1':0.00829423,('Gga_FUNDC1':0.01693754,(('Xtr_FUNDC1':0.00387727,('Xla_FUNDC1-A':0.04466330,'Xla_FUNDC1-B':0.13945088)54:0.01911269)97:0.28041571,(('Oaa_FUNDC1':0.08334200,('Mdo_FUNDC1':0.02768881,(('Mmu_FUNDC1':0.02878170,'Cfa_FUNDC1':0.00937306)54:0.00956953,(('Hsa_FUNDC1':0.00000001,'Pon_FUNDC1':0.00000001)94:0.01912856,('Bta_FUNDC1':0.01896449,'Ssc_FUNDC1':0.00000107)77:0.01901161)25:0.00000051)92:0.08827274)60:0.02116112)74:0.06938206,('Asn_FUNDC1':0.11554426,'Pss_FUNDC1':0.15885731)33:0.05789505)19:0.01969132)17:0.03415287)19:0.02375644)54:0.09043369)91:0.43002659)88:0.43818096)14:0.06538427)2:0.39804048)0:0.05885074)2:0.09380656,('Cin_FUN14':0.86827140,'Mld_FUN14':2.94729513)22:0.27638544)23:0.32240412,(('Dme_FUN14-2':1.22058017,'Dwi_FUN14-2':0.83107043)100:1.82493925,('Aga_FUN14':0.33824758,('Tca_FUN14':0.62710412,('Dme_FUN14-1':0.37649561,'Dwi_FUN14-1':0.85150725)91:0.74403696)67:0.44858732)55:0.69342796)62:0.48734463)100:2.77946303);
