# Supplementary material for: Phylogenetic and Molecular Evolutionary Analysis of Mitophagy Receptors under Hypoxic Conditions
Source: Front Physiol. 2017 Jul 26;8:539. doi: 10.3389/fphys.2017.00539 (PMC5526904; doi:10.3389/fphys.2017.00539)
Supplement: Supplementary file 4 [file DataSheet2.zip › FUN14_proteins.alignment.fa]

>Dpp_FUN14
---------------------------------------MFSSAKIFQR----LNTKG--
-----------VFINKSTSNFTKSF------FSSTTSSGNKNYSSSNKGFRFNSNNS--N
NNNSNNNNRFKVPFIVGSSSAFLSIIGGVSSSVVSCETVTEVTKNVVIPEEEYQEINKVK
RK------NQVQAVAGLTSLGGTLGY--CAGLATKKIGTFVLFIVGSIFIAIQILSYKGY
LNVNWDKVNTQHS----PKFTKEKRQKF------------------------------YR
TFYKLL-----------------------THNLPFKVGFGGGFVLGFKHG--
>Ddi_FUN14
---------------------------------------MFNTSKFLQKT-MVLNNNG--
--LLKL--NSSLLFKNNINQINKSF------FGSISCINNNNFKNDYEKNNNNNNNN--N
KNQNENNNKFLLPGVLISG---FTILSGLTATTVSCDTINKDKDATVVTHH--VEIKNVP
TTT-----QKIQKVAGVTTMGGALGY--CCGIATRKIGTMVLVFVGAIFIVVQLLSSKGY
IVVKWDKVSEEHS----PKFTKEKRRQY------------------------------IR
SFYNLL-----------------------TSNLPFKVGFGSGFLLGFKQ---
>Dfa_FUN14
---------------------------------------MKAFRFISSSSPTLLKCSG--
-----------INFKPIQTTTASTL------LESSSYQNNNNNNNHNHSNNGSNQKRFFN
FNSSSNSSKLIFTTTALSS---LLVGGG----SILCEEERKHHHHNLTRSK--EELELMA
AQE-SKRNNTITNLAGVTSLGTFVGY--AAGYATKRLGKIVLFVVGFLFIFTQTLSYYGY
LTVDWGRVTKDVS----PKFSKEKRKQY------------------------------LR
SFINLL-----------------------TQNLPFKLGFGGGFYLGLMSKMH
>Dme_FUN14-1
---------------------------------------MTNYS----------------
------------------------------------------------------------
-----------------------------------------------------EIFKKVF
ND------IGQRSAYSQMLIGVSSGW--VTGYTTMKIGKFAAFAVGGSIILLEIAHQEGL
IKINWSKLDKSVD-----KLADKVEASL---GREKNWKDK----------TERYVDNQLD
RAESLLTRNGKKVAKWYTKLIGDEEGPKVNDLHIFLASFFGGVALGIATG--
>Dwi_FUN14-1
---------------------------------------MGS------------------
------------------------------------------------------------
-----------------------------------------------------VIFDKVL
GD------ISRRSAYSQILIGVASGW--ATGFTTMKIGKIAAFVIGGSIILVEIAHQEGL
IQVNWPKLMKKMD-----IITKQIQSPV--VENHATLIKK----------TETYIDGKLD
KADSFVQNSNKTFKKWYTKMIGDDNGPRITSLHIFLCGFIGGVALGIATS--
>Aga_FUN14
---------------------------------------MSD------------------
-----------------------------------------------------------G
KVKKDATNKEIINMSDAA-----------------------------------GYLDRFV
GD------VSKKSATKQILIGAGSGW--ATGYITMKVGKMAAIAVGGGIILLQMANQQGI
ISIDWNKVQKKVD-----KVTDKVEEAV--TGQGPSWAD---------------------
KVLKVA-----------------------KENSFLATGFLGGFLIGIAS---
>Tca_FUN14
---------------------------------------MPL------------------
-----------------------------------------------------------K
KFAKNQNNKKIVKMDDPEN-----------------------------KAK--SFIEKFV
GD------ISKYSATKQIALGTTSGW--VTGFLAMRVGKTAALALGGGIILLEIANEKGY
IKINWDKVQKNLD-----KVSDKVEEKM--TGQAPGWMDK----------VERYVDKQVD
KAESTFKKKQGEARSWYSRLMGDSE-CQLKEVHIFLVSFVAGMAIGIGTA--
>Nve_FUN14
---------------------------------------MSDPES---------------
-----------------------------------------------------------D
KEDSQEEPYEIIETPGA-------------------------------RQQ--DLLRDLM
SMD-----LGNRTTIQQIGIGGATGW--FAGYMCKKIGKLTISAIGGGILILQIAHKTGY
ININWKKVEKDYN-----KVSRHVEREV--YKVAQGNSS-----------TEQRIVGTGR
QIFDYA-----------------------KRNMAAASGFAGGFLIGMAF---
>Gga_FUNDC1
---------------------------------------MAARRPR--------------
---------------------------------------TA------------------P
EHESDDDSYEVLDLTEYA------------------------------RRH--HWWNRLF
GRN-SGPIVEKYSVATQIVMGGVTGW--CAGFLFQKVGKLAATAVGGGFLLLQIASHSGY
VQVDWKRVEKDVN-----KAKKQLKKRA--NKAAPEINT------------------LIE
ESTEFI-----------------------KQNIVVSSGFVGGFLLGLAS---
>Tgu_FUNDC1
---------------------------------------MAARRPR--------------
---------------------------------------SA------------------S
DHDSDDDSYEVLDLTEYA------------------------------RRH--HWWNRLF
GRN-SGPVVEKYSVATQIVMGGVTGW--CAGFLFQKVGKLAATAVGGGFLLLQIASHSGY
VQVDWKRVEKDVN-----KAKKQLKKRA--NKAAPEINT------------------LIE
ESTEFI-----------------------KQNIVVSSGFVGGFLLGLAS---
>Mmu_FUNDC1
---------------------------------------MASRNP---------------
---------------------------------------PP------------------Q
DYESDDESYEVLDLTEYA------------------------------RRH--HWWNRVF
GHS-SGPMVEKYSVATQIVMGGVTGW--CAGFLFQKVGKLAATAVGGGFLLLQVASHSGY
VQIDWKRVEKDVN-----KAKRQIKKRA--NKAAPEINN------------------IIE
EATDFI-----------------------KQNIVISSGFVGGFLLGLAS---
>Bta_FUNDC1
---------------------------------------MATRNP---------------
---------------------------------------PP------------------Q
EYESDDDSYEVLDLTEYA------------------------------RRH--HWWNRVF
GHS-SGPMVEKYSVATQIVMGGVSGW--CAGFLFQKVGKLAATAVGGGFLLLQIASHSGY
VQIDWKRVEKDVN-----KAKRQVKKRA--NKAAPEINN------------------IIE
EATEFV-----------------------KQNIVISSGFVGGFLLGLAS---
>Ssc_FUNDC1
---------------------------------------MATRNP---------------
---------------------------------------PP------------------Q
DYESDDDSYEVLDLTEYA------------------------------RRH--HWWNRVF
GHS-SGPMVEKYSVATQIVMGGVSGW--CAGFLFQKVGKLAATAVGGGFLLLQIASHSGY
VQIDWKRVEKDVN-----KAKRQIKKRA--NKAAPEINN------------------IIE
EATEFV-----------------------KQNIVISSGFVGGFLLGLAS---
>Cfa_FUNDC1
---------------------------------------MATRNP---------------
---------------------------------------PP------------------Q
EYESDDESYEVLDLTEYA------------------------------RRH--HWWNRVF
GHS-SGPMVEKYSVATQIVMGGVTGW--CAGFLFQKVGKLAATAVGGGFLLLQIASHSGY
VQIDWKRVEKDVN-----KAKRQIKKRA--NKAAPEINN------------------IIE
EATEFI-----------------------KQNIVISSGFVGGFLLGLAS---
>Hsa_FUNDC1
---------------------------------------MATRNP---------------
---------------------------------------PP------------------Q
DYESDDDSYEVLDLTEYA------------------------------RRH--QWWNRVF
GHS-SGPMVEKYSVATQIVMGGVTGW--CAGFLFQKVGKLAATAVGGGFLLLQIASHSGY
VQIDWKRVEKDVN-----KAKRQIKKRA--NKAAPEINN------------------LIE
EATEFI-----------------------KQNIVISSGFVGGFLLGLAS---
>Pon_FUNDC1
---------------------------------------MATRNP---------------
---------------------------------------PP------------------Q
DYESDDDSYEVLDLTEYA------------------------------RRH--QWWNRVF
GHS-SGPMVEKYSVATQIVMGGVTGW--CAGFLFQKVGKLAATAVGGGFLLLQIASHSGY
VQIDWKRVEKDVN-----KAKRQIKKRA--NKAAPEINN------------------LIE
EATEFI-----------------------KQNIVISSGFVGGFLLGLAS---
>Mdo_FUNDC1
---------------------------------------MATRNP---------------
---------------------------------------RP------------------T
EHDSDDDSYEVLDLTEYA------------------------------RRH--HWWNRVF
GHS-SGPIVEKYSVATQIVMGGVTGW--CAGFLFQKVGKLAATAVGGGFLLLQIASHSGY
VQVDWKRVEKDVN-----KAKRQIKRRA--NKAAPEINT------------------IIE
ESTEFI-----------------------KQNIVVSSGFVGGFLLGLAS---
>Asn_FUNDC1
MEILQPLR-------------VAYIEIAPNCSQI-----ISTEAV---------------
---------------------------------------QN------------------T
YHESDDESYEVLDLTEYA------------------------------RRH--HWWNRVF
GRN-SGPIVEKYSVATQIAMGGVTGW--CAGFLFQKVGKLAATAVGGGFLLLQIASHSGY
VQVDWKRVEKDVN-----KAKKQLKKRA--NKAAPEINT------------------LIE
ESTEFI-----------------------KQNIVVSSGFVGGFLLGLAS---
>Pss_FUNDC1
MKME-----------------------------------MNAQVFHLTRFPAFKILGG--
-----------------KAVQLLAFWEGQGRLDPAACGSSR------------------Q
EHESDDDSYEVLDLTEYA------------------------------RRH--HWWNRVF
GRN-SGPIVEKYSVATQIVMGGVTGW--CAGFLFQKVGKLAATAVGGGFLLLQVASHSGY
VQVDWKRVEKDVN-----KAKKQIKKRA--NRAAPEIST------------------LIE
EATEFI-----------------------KQNIVVSSGFVGGFLLGLAS---
>Xla_FUNDC1-A
---------------------------------------MAAR-----------------
-----------------------------------------------------------R
EPSSDDESYEVLDLTDYA------------------------------RRH--HWWNRLF
GRN-SGPLTEKYSVATQIVIGGVSGW--CAGFLFQKVGKLAATAVGGGFLLLQIASHGGY
IQVDWKRVEKDVN-----NAKRKIKKEA--NKSAPEINT------------------LIE
ESTDFV-----------------------KKNIVVSGGFVGGFLLGLAS---
>Xtr_FUNDC1
---------------------------------------MAAR-----------------
-----------------------------------------------------------R
EPSSDDESYEVLDLTEYA------------------------------RRH--HWWNRLF
GRN-SGPLTEKYSVATQIVMGGVSGW--CAGFLFQKVGKLAATAVGGGFLLLQIASHGGY
IQIDWKRVEKDVN-----KAKRKIKKEA--NKSVPEINT------------------LIE
ESTDFI-----------------------KKNIVVSGGFVGGFLLGLAS---
>Xla_FUNDC1-B
---------------------------------------MSKKSTNI-----FTCSGAQH
KWIQVVNIDGNIF-----SIYVCFF----------VCFFFY------------------L
EPSSDDESYEVLDLTEYA------------------------------RRH--HWWNRLF
GRN-SGPLTEKYSVATQIVIGGVSGW--CAGFLFQKVGKLAATAVGGGFLLLQIASHGGY
IQIDWKRVEKDVN-----KAKRKIKKEA--NKT-PEINT------------------VIE
KSTDFF-----------------------KKNIVVSGGFVGGFLIGLAS---
>Lcm_FUNDC1
---------------------------------------MAA------------------
---------------------------------------SR------------------A
DRDSDDESYEVVDLTEYA------------------------------RRH--QWWSRLF
GRN-SGPIAEKYSVATQIMMGGISGW--CAGFLFQKVGKLAATAVGGGFLLLQIANHSGY
VQVDWKRVERDVN-----KAKRQLKKRA--NKAAPEINN------------------FIE
ESSEFV-----------------------KRNIVLSSGFVGGFLLGLAS---
>Oaa_FUNDC1
---------------------------------------MAP-----------------V
EWWTI-----NVFVRVKGTIHLT---------SPSAVVLEH------------------S
EHESDDDSYEVLDLTEYA------------------------------RRH--RWWNCVF
GQS-SGPIVEKYSVATQIVMGGVTGW--CAGFLFQKVGKLAATAVGGGFLLLQIASHSGY
VQVDWKRVEKDVN-----KAKRQIKKRA--NKAVPEINT------------------IIE
ESTEFI-----------------------KQNIVVSSGFVGGFLLGLAS---
>Locu_FUNDC1
---------------------------------------MAD------------------
-----------------------------------------------------------C
REDSDDDSYEVVDLSDYA------------------------------RRH--QWWSRVF
GQN-SGPIAEKYSVATQIMMGGVTGW--CAGYLFQRVGKIAATAVGGGFLLLQIANHSGY
VQVDWKKVEKDVN-----KAKKHLKKKA--NKAAPEINS------------------FIE
ESTEFV-----------------------KKNIVLSSGFVGGFLLGLAS---
>Dre_FUNDC1
---------------------------------------MAD------------------
---------------------------------------RG------------------E
DAESEDELYEVVNITDYA------------------------------RRH--QWWSRVF
GNS-TGPIAEKYSVASQIMMGGVSGW--CAGYLFQRVGKLVATAVGGGFLLLQIANHSGY
VQVDWRKVEKDVN-----KAKKHLKKNA--KKAAPELNT------------------FIE
DSTEFV-----------------------KRNIVISGGFVGGFLLGLAS---
>Gga_FUNDC2
---------------------------------------MAA------------------
-----------------------------------------------------------S
GGGKKEDAFNVLDLAEYT------------------------------KSR--PWWKKVF
APS-SGSSAEKYNVATQLVIGGVTGW--CTGFIFQKVGKLAATAVGGGFFLLQIANHTGY
IKVDWKLVERDVN-----KAKQQLKFHSSSNKMSPEVKS------------------KVD
EVIVFL-----------------------KKNVILTGGFAGGFLLGMAS---
>Tgu_FUNDC2
---------------------------------------MAE------------------
-----------------------------------------------------------P
DGGAKDDTFNVLDLAEYT------------------------------KNR--PWWRRMF
APS-SGSSAEKYNVATQLVIGGVTGW--CTGFIFQKVGKLAATAVGGGFFLLQIANHTGY
IKVDWNLVQRDMN-----KAKQQLKFHTSGNQMPPEVKS------------------RVD
EVVIFL-----------------------KKNVILTGGFAGGFLLGMAS---
>Asn_FUNDC2
---------------------------------------MGGADSHV---------PGRE
GA-------GHAGVGRQGSAAPA---------PASSSWDKK------------------Q
PARKNEDSYKVLDLTEYT------------------------------KNQ--SWWRKLF
APH-SGSSAEKYNVATQLVIGGVTGW--CTGFIFQKVGKLAATAVGGGFFLLQIANHKGY
IKVDWKLVERDVN-----KAKQQLKFHSSGTPLIPETKS------------------RAD
EVITFL-----------------------KKNVILTGGFAGGFLLGMAS---
>Pss_FUNDC2
---------------------------------------MCIL-----------------
-----------------------------------------------------------I
FTAKKEESCKALDLAEYT------------------------------KNQ--SWWRKLF
GPS-SGSSAEKYNVATQLVIGGVTGW--CTGFIFQKVGKLAATAVGGGFFLLQIANHTGY
IKVDWKLVEQDVN-----KAKEQLKFHSSGSKLTPEVKS------------------RVD
EVITFL-----------------------KKNIILSGGFAGGFLLGMSS---
>Mmu_FUNDC2
---------------------------------------MAA------------------
-----------------------------------------------------------N
SQGNFDGKFEALDLAELT------------------------------KKQ--PWWRKLF
GQE-SGPSAEKYSVATQLVIGGVTGW--CTGFVFQKVGKLAATAVGGGFFLLQLANHTGY
IKVDWQRVEKDMK-----KAKEQLKIRKN-KQIPTEVKS------------------KAE
EVVSFV-----------------------KKNVLVTGGFFGGFLLGMAS---
>Ssc_FUNDC2
METSSPRAGSQPAPT-AARYFASCRAEPLRVSSRDQLAEMAA------------------
-----------------------------------------------------------A
SQGNFEGNFESLDLAELA------------------------------KKQ--PWWRKLF
GQE-SGPSAEKYSVATQLLIGGVTGW--CTGFIFQKVGKLAATAVGGGFFLLQLANHTGY
IKVDWQRVEKDMK-----KAKEQLKIRKS-NQIPTEVKS------------------KAE
EVVSFV-----------------------KKNVLVTGGFFGGFLLGMAS---
>Bta_FUNDC2
METSTQRTGSHLAQTAAARHSASSRGEAARVSSRDELAEMAA------------------
-----------------------------------------------------------A
SQGNFEGKFESLDLAELA------------------------------KKQ--PWWRTLF
GQE-SGPSAEKYSVATQLLIGGVTGW--CTGFIFQKVGKLAATAVGGGFFLLQLANHTGY
IKVDWQRVEKDMK-----KAKEQLKIRKS-NQIPTEVKS------------------KAE
EVVSFV-----------------------KKNVLVTGGFFGGFLLGMAS---
>Cfa_FUNDC2
METSAPRAGSQLAAM-TARRSASYRAEAPRVSSRDGLADMAA------------------
-----------------------------------------------------------S
SQGNFEGKLESLDLAEFA------------------------------KKQ--PWWRKLF
GQE-SGPSAEKYSVATQLLIGGVTGW--CTGFIFQKVGKLAATAVGGGFFLLQLANHTGY
IKVDWQRVEKDMK-----KAKEQLKIRKS-SQIPTEVKS------------------KAE
EVVSFV-----------------------KKNVLVTGGFFGGFLLGMAS---
>Mdo_FUNDC2
------------------------------------------------------------
-----------------------------------------------------------M
SLAKFDGNFDSLDLAEFA------------------------------KKQ--PWWRKLF
GQE-SGPSAEKYSVATQLLIGGVTGW--CTGFIFQKVGKLAATAVGGGFFLLQIANHTGY
IKVDWQRVEKDMK-----KAKEQLKIRRS-NQLPTEVKS------------------KAE
EVVSFV-----------------------KKNVLVTGGFFGGFLLGMAS---
>Hsa_FUNDC2
METSAPRAGSQVVAT-TARHSAAYRADPLRVSSRDKLTEMAA------------------
-----------------------------------------------------------S
SQGNFEGNFESLDLAEFA------------------------------KKQ--PWWRKLF
GQE-SGPSAEKYSVATQLFIGGVTGW--CTGFIFQKVGKLAATAVGGGFFLLQLANHTGY
IKVDWQRVEKDMK-----KAKEQLKIRKS-NQIPTEVRS------------------KAE
EVVSFV-----------------------KKNVLVTGGFFGGFLLGMAS---
>Pon_FUNDC2
METSAPRAGSQVVAT-TARHSAAYRADPLRVSSRDKLTEMAA------------------
-----------------------------------------------------------S
SQGNFEGNFESLDLAEFA------------------------------KKQ--PWWRKLF
GQE-SGPSAEKYTWQTQLFIGGVTGW--CTGFIFQKVGKLAATAVGGGFFLLQLANHTGY
IKVDWQRVEKDMK-----KAKEQLKIRKS-NQIPTEVRS------------------KAE
EVVSFV-----------------------KKNVLVTGGFFGGFLLGMAS---
>Oaa_FUNDC2
---------------------------------------MDK------------------
------------------------------------------------------------
---AAQGKLDSLDLAEFT------------------------------KKQ--PWWRKLF
GQD-SGPSTEKYSVATQLVIGGVTGW--CTGFIFQKVGKLAATAVGGGFFLLQIANHSGY
IKVDWQRVEKDMK-----KAKAQLKIRQS-NQLPTEVKS------------------KAE
EVVSFV-----------------------KKNVLVAGGFVGGFLLGMAS---
>Dre_FUNDC2
---------------------------------------M--------------------
------------------------------------------------------------
---SEKESFDVLELAEKV------------------------------KDQNKRWWNKMF
GKNSSGPAAEKYSVATQLAIGRVSGW--CAGYLFQKVGKVAASAVGGGFFLLQIAHHTGY
IKIDWKRVEHDVN-----KAKKQLKLNS--DKPPKEVTT------------------KFN
EVQLFV-----------------------KNNIVLTGGFAGGFLLGLAS---
>Locu_FUNDC2
---------------------------------------MAE------------------
------------------------------------------------------------
KKGKGEETFDVMDLAEYA------------------------------KRQ--RWWNRVF
GKN-SGPIAEKYSVATQLAIGGVTGW--CAGFLFKKVGKLAASAVGGGFFLLQIANHTGY
IKVDWKRVEQDVN-----KAKKQLKLNA--EKPPKEVRT------------------KVD
EVTTFV-----------------------KKNIVLTGGFAGGFLIGLAS---
>Lcm_FUNDC2
MSM---------------RRCCSL------WGGLEVRSKMAE------------------
-----------------------------------------------------------K
KGEKGEDTFEVLDLAEYA------------------------------KRQ--RWWNRIF
GKN-SGPIAEKYSVATQIAIGGVTGW--CAGYLFKKVGKLAATAVGGGFFLLQIANHTGY
VKVDWKRVERDVN-----KAKEQLKIHH--NQQLPEMRT------------------KVD
EVTTFV-----------------------KKNIVLTGGFAGGFLLGMAS---
>Bfo_FUN14
---------------------------------------MAERQ----------------
-----------------------------------------------------------Q
NGEERDEGFEILDLAE-A------------------------------RRR--GWLKDMF
PKD-----LSAKSVGTQIAVGGVSGW--CAGYLFSKVGKLAATAVGGGFLLLQIANHAGY
VKINWKRVEKDME-----KYKKEIGKQA--EKAYPDVAQ------------------ILQ
QAKTFM-----------------------QENMVVAGGFAGGFLIGLAS---
>Spu_FUN14
WPWAE-----------------------------HTTFNLTALFILF-----FLFC----
--------------------------DFILVLVSKSTSDNA------------------A
ATNDADDNFEILELAEA--------------------------------GK--NWLERAL
DGE-----LSKKSVPVQLAMGGTSGW--VAGYLFQKVSKAAATAVGGGFMLVLVGHHTGY
LKVNWKQFEKDIS-----KTQQTAAKEV--EKRYPAIQS------------------TLN
KGKDFV-----------------------KKNVMISSGFAAGFLLGMAM---
>Obi_FUN14
---------------------------------------M--------------------
------------------------------------------------------------
---ADSDAPEILDITTYT------------------------------ADK--RWLENIF
RD------VSKLSVAKQTVVGGISGW--CAGMLFAKVGKVAAATVGTSLLLLQIAQHQGY
VTVNWTKIEKSMQ-----TAKVSIERDT--KKAYPHVAA---------------------
SIKTFF-----------------------AQNVFLASGFAGGFLLGLSS---
>Lgi_FUN14
------------------------------------------------------------
------------------------------------------------------------
------------------------------------------------KYD--GWIEKMF
GD------ISKQTVAKQAVIGTGSGWYVVAGWLFMKVGKVAAASIGLTVLLVQVAQHQGY
LTINWSQFQSSVV-----KARRQMEKSA--RKHVPGLTS---------------------
NFQHFF-----------------------RRNIVLAGSFTGGFLMGLA----
>Crg_FUN14
---------------------------------------MT-------------------
------------------------------------------------------------
---HKRDKNEILDVVNY--------------------------------KD--GWLRDMV
KD------VTKRSTAQQVVIGGVSGW--VSGYLFIKVGKLAAITLGTSILVLQIAQHKGY
VKIDYSLLQKDVE-----TAKKVLEKQA--KDHYPGVLE-----------------TRLD
NLKRFF-----------------------KNNIYLAGSFTGGFFIGMTF---
>Cin_FUN14
---------------------------------------MAEA-----------------
-----------------------------------------------------------E
NNIVEEDSFEVLDLTELAN-----------------------------RGN--SLYERVL
QNA---RNFATYQPASQIAIGGTGGL--VVGYLFKKVGRVVASAVGGGLLIMQVAHQTGY
VTINWRKVNRDAN-----RAQRNLRDEH------PAINS------------------TIS
KIKEIF-----------------------KSNAAVSVGFAGGFLMGMAT---
>Tad_FUN14
---------------------------------------MSEI-----------------
-----------------------------------------------------------V
PADSNDD-------------------------------------------------DYAI
ST------INIGSVGSQVAVGGVSGW--CIGHVCKRVGILAATTLGGGLLALKIASDRGY
IKINWGRVNTDLQ-----RAADRLKEAT--NNQEISSSQ------------------AME
EMKTKV---------CYK----------------------------------
>Dme_FUN14-2
---------------------------------------MSDL-----------------
------------------------------------------------------------
-----------------------------------------------------PVVKSTM
NS------LSQRSPYSQIGMGAAGGF--LTGFVLLKASKIMAVAAGGTILALELAWQAGL
VQLDVLKTFSQLE-------QDQSRGQL--EVREISLEPV----------NLNRVQELGD
KARKAC-----------------------ATSGRLCVAFLGGFLLGFGWA--
>Dwi_FUN14-2
MP-----------------------------------FNLSPI-----------------
------------------------------------------------------------
---------------------------------------------------------SAV
DE------LSRSSPYVQIVAGAASGA--LTGFVLLKVGKMVAVSIGGSILIFELAMQSGI
IKTDWNRVLDNRSNRGLAAIQNTGASNA--RVRGIELDTS----------DQD---QLKN
KVKKLV-----------------------ATSGRFCISFVGGFFLGFGLA--
>Mld_FUN14
---------------------------------------MG-------------------
------------------------------------------------------------
------------------------------------------------------------
--------KETKPTQQEIAMGALAGI--CSGYLFKKVSKYAAATAVVGYLAVQGASQAGY
IKINWKKVNDQIEDLKEAQYFKEVTDKL--ADLTDEISEIITDEDTLLLENEGRLKATAR
RAYEAF-----------------------KQNAATSGSFTAGFTLGILFA--
>Cel_FUN14
---------------------------------------MVDLSK---------------
-----------------------------------------------------------N
DGGSGKAGKGVSDAI--------------------------------------DTVLYYV
VD------LKKQQPMVQLGVGAGFGT--VTGYFVTKGGRLVAATVGISFLLAQFAIHKGY
ITLNESKIERDMK-----NLHKSVMNKV--SGK-----------------------KVIN
ISDSFV-----------------------SEYRWILGGFAAGMLIGFSVA--
>Cbr_FUN14
---------------------------------------MTELSK---------------
-----------------------------------------------------------N
E-GSGKSGKAVGDVV--------------------------------------DTVLHYV
VD------LKKQPPMAQLGVGAGFGT--VTGYFVTKGGRVVAATVGVSFLLAQFAIHKGY
ITLNESKIERDLK-----NLQKSVMNKV--SKK-----------------------DTIQ
VPNSFI-----------------------SENRWILGGFAAGMLIGFSIA--
