# Supplementary material for: Phylogenetic and Molecular Evolutionary Analysis of Mitophagy Receptors under Hypoxic Conditions
Source: Front Physiol. 2017 Jul 26;8:539. doi: 10.3389/fphys.2017.00539 (PMC5526904; doi:10.3389/fphys.2017.00539)
Supplement: Supplementary file 4 [file DataSheet2.zip › MARCH5_Bayes_tree.nwk]

(((Spo_MARCH5:3.504782,Nhe_MARCH5:2.746946)0.996:1.083546,(((((Tru_MARCH5-A:0.270216,(Ola_MARCH5-A:0.388914,Xma_MARCH5-A:0.122708)0.676:0.059489)1.0:0.144913,Dre_MARCH5-A:0.087401)1.0:0.123893,Locu_MARCH5-A:0.076822)1.0:0.179375,Lcm_MARCH5-A:0.104367)1.0:0.301902,((((((Fab_MARCH5:0.003945,(Pss_MARCH5:0.031393,Mgp_MARCH5:0.030507)0.998:0.099894)0.556:0.011631,Apla_MARCH5:0.00387,Asn_MARCH5:0.008659,(Fpg_MARCH5:0.041217,Acs_MARCH5:0.010589)0.68:0.021287,Gga_MARCH5:0.003296,Clv_MARCH5:0.003272,Phi_MARCH5:0.003446,Fch_MARCH5:0.003284,Tgu_MARCH5:0.003316)0.753:0.018609,Cmy_MARCH5:0.010569)0.963:0.038589,Ssc_MARCH5:0.003241,Mmu_MARCH5:0.003274,(Xla_MARCH5:0.004703,Xtr_MARCH5:0.010137)1.0:0.076902,Bta_MARCH5:0.003198,Hsa_MARCH5:0.003387,Lcm_MARCH5:0.043512,Fca_MARCH5:0.003517)0.641:0.029863,((Xma_MARCH5:0.029222,Ola_MARCH5:0.015154)0.751:0.013011,Dre_MARCH5:0.023722)0.962:0.023955,Locu_MARCH5:0.015616)0.61:0.035061,Mdo_MARCH5:0.064651)0.871:0.114487,(Bfo_MARCH5:0.407749,Tad_MARCH5:1.446108,Spu_MARCH5:0.295929,(('Dme_MARCH5.2':1.324311,'Dme_MARCH5.4':1.111722,'Dme_MARCH5.1':1.829375,'Dme_MARCH5.3':0.300569)0.995:0.515686,Nve_MARCH5:0.477924)0.587:0.178904)0.699:0.158754)0.874:0.383156)1.0:1.145379,(Lmi_MARCH5:1.26847,Tbr_MARCH5:1.932654)1.0:1.145379);
