# Supplementary material for: Phylogenetic and Molecular Evolutionary Analysis of Mitophagy Receptors under Hypoxic Conditions
Source: Front Physiol. 2017 Jul 26;8:539. doi: 10.3389/fphys.2017.00539 (PMC5526904; doi:10.3389/fphys.2017.00539)
Supplement: Supplementary file 4 [file DataSheet2.zip › MARCH5_NJ_tree.nwk]

((((((((((((((((((((Clv_MARCH5:0.00000000,Gga_MARCH5:0.00000000)0.2740:0.00000000,Fch_MARCH5:0.00000000)0.6460:0.00216742,(Fab_MARCH5:0.00246781,(Phi_MARCH5:0.00000000,Tgu_MARCH5:0.00000000)0.5160:0.00109726)0.5380:0.00140403)0.7380:0.00555667,(Acs_MARCH5:0.00855899,Fpg_MARCH5:0.00972306)0.5100:0.00076330)0.5260:0.00375662,Asn_MARCH5:-0.00629396)0.1340:0.00067469,Cmy_MARCH5:0.00916130)0.1130:0.00148421,(Apla_MARCH5:-0.01043346,(Mgp_MARCH5:0.02164958,Pss_MARCH5:0.00142837)0.9220:0.01040811)0.4410:0.00327412)0.5320:0.00730459,((((((Bta_MARCH5:0.00000000,Hsa_MARCH5:0.00000000)0.1330:0.00000000,Fca_MARCH5:0.00000000)0.0830:0.00000000,Ssc_MARCH5:0.00000000)0.1030:0.00000000,Mmu_MARCH5:0.00000000)0.8360:0.00574612,Locu_MARCH5:0.01607293)0.1700:0.00072975,Mdo_MARCH5:0.03022606)0.0500:0.00086111)0.1330:0.00254424,Lcm_MARCH5:0.02787979)0.1910:0.00228520,(Dre_MARCH5:0.01390047,(Ola_MARCH5:0.01053652,Xma_MARCH5:0.01834636)0.6480:0.00421745)0.8730:0.00941470)0.3060:0.00224134,(Xla_MARCH5:0.00177731,Xtr_MARCH5:0.00531492)1.0000:0.04026908)1.0000:0.09169428,(Lcm_MARCH5-A:0.08576787,(Locu_MARCH5-A:0.08876157,(Dre_MARCH5-A:0.09415909,(Ola_MARCH5-A:0.15754626,(Xma_MARCH5-A:0.07725004,Tru_MARCH5-A:0.14939614)0.7310:0.02159395)0.7200:0.02736572)0.5740:0.01343166)0.9840:0.05072210)0.9980:0.10931083)0.8430:0.03760754,Spu_MARCH5:0.14959228)0.9550:0.04261186,Bfo_MARCH5:0.23665886)0.7780:0.02968475,Nve_MARCH5:0.23653168)0.9690:0.09155158,Tad_MARCH5:0.43758077)0.6110:0.03648411,(Dme_MARCH5.2:0.46013358,(Dme_MARCH5.3:0.19539663,Dme_MARCH5.4:0.46729134)0.7500:0.09664527)0.3850:0.01687146)0.6230:0.06135843,Dme_MARCH5.1:0.55523755)0.9470:0.10763048,(Lmi_MARCH5:0.59167779,Tbr_MARCH5:0.63064415)1.0000:0.26503815)0.8210:0.04036220,(Nhe_MARCH5:0.72136227,Spo_MARCH5:0.87181512)0.8210:0.06422938);
