# Supplementary material for: Phylogenetic and Molecular Evolutionary Analysis of Mitophagy Receptors under Hypoxic Conditions
Source: Front Physiol. 2017 Jul 26;8:539. doi: 10.3389/fphys.2017.00539 (PMC5526904; doi:10.3389/fphys.2017.00539)
Supplement: Supplementary file 4 [file DataSheet2.zip › MARCH5_Phyml_tree.nwk]

(((((((((((((Hsa_MARCH5:0.00000001,(Mmu_MARCH5:0.00000002,Bta_MARCH5:0.00000001)10:0.00000001)10:0.00000001,(Ssc_MARCH5:0.00000001,Fca_MARCH5:0.00000001)16:0.00000001)78:0.00514352,((((((Gga_MARCH5:0.00000001,(Fch_MARCH5:0.00000001,Clv_MARCH5:0.00000001)9:0.00000001)23:0.00000041,(Phi_MARCH5:0.00000001,((Fab_MARCH5:0.00000020,(Mgp_MARCH5:0.01786530,Pss_MARCH5:0.03036871)97:0.14352876)27:0.00957699,Tgu_MARCH5:0.00000001)2:0.00000001)12:0.00946251)5:0.00000066,(Fpg_MARCH5:0.04031220,Acs_MARCH5:0.00000065)33:0.02774632)5:0.03207017,(Apla_MARCH5:0.00000001,(Asn_MARCH5:0.00552516,Cmy_MARCH5:0.00000184)13:0.00000019)9:0.00000097)49:0.03588870,Mdo_MARCH5:0.07549042)12:0.01242937,Lcm_MARCH5:0.04430877)1:0.00750551)4:0.00766243,(Xtr_MARCH5:0.00942320,Xla_MARCH5:0.00000055)100:0.07231511)17:0.02065931,((Xma_MARCH5:0.02691745,Ola_MARCH5:0.01288607)59:0.00854612,Dre_MARCH5:0.02329990)67:0.02639213)15:0.01052828,Locu_MARCH5:0.00743209)95:0.13979990,(((((Xma_MARCH5-A:0.11855536,Ola_MARCH5-A:0.41943390)56:0.05676425,Tru_MARCH5-A:0.28791453)98:0.14264899,Dre_MARCH5-A:0.08903005)96:0.12664312,Locu_MARCH5-A:0.07726869)95:0.18816032,Lcm_MARCH5-A:0.10282032)94:0.32283240)77:0.16250757,(Spu_MARCH5:0.31008264,Bfo_MARCH5:0.47487191)45:0.08169152)43:0.10171478,Tad_MARCH5:1.62761127)37:0.11310317,Nve_MARCH5:0.51528186)51:0.24920568,((Dme_MARCH5.3:0.32030281,(Dme_MARCH5.1:2.00077391,Dme_MARCH5.4:1.15186042)35:0.18443071)38:0.21641908,Dme_MARCH5.2:1.43876245)68:0.35944182)39:0.10772187,(Nhe_MARCH5:3.40925475,Spo_MARCH5:4.79952043)82:1.13287707)100:2.82810743,Lmi_MARCH5:1.29974732,Tbr_MARCH5:0.85270161);
