# Supplementary material for: Phylogenetic and Molecular Evolutionary Analysis of Mitophagy Receptors under Hypoxic Conditions
Source: Front Physiol. 2017 Jul 26;8:539. doi: 10.3389/fphys.2017.00539 (PMC5526904; doi:10.3389/fphys.2017.00539)
Supplement: Supplementary file 4 [file DataSheet2.zip › MARCH5_proteins.alignment.fa]

>Nhe_MARCH5
MPPA----------------------------EPQNAST---------------------
---------------------------------------------------------GAP
RSLDAPRRCFICLTDQDPEDP----PGSWVDPCGC---TLEAHQDCMLSWVTDC-ERSN-
-KPLQCPVCKDRIQLEGP-WDP--------------------VVALTDVVASKF-TRASP
FMLLGSVTLGVQ---------FSLQMY-----------GALALYC--------------F
SGREALTEFILGPEVWTHGEASRVFLNRGKRLR------------NALVLTNVGPALLLG
QLMPWIGNKVFLSTASAYGVYQAMHEDDFFCWPPSPQLVMAVFPYIRSAYLNAWREFAF-
--PYEVS-LNRQIMGLPPLEPR--QNEAPANDGQPERRNGEGGVVGFLNGLIEALEADDG
DDEQDNDAGAGGQVRIGGEGEDGMV-----LELVIEE-------IQDEPEEDS-D-----
-DEGW------VERAQERVQRRENARLDEDEPAPRPGQEAQ---------------RVPA
PAPAPAPVVAAPAPAP-AVDNQPAERIEHEAPQAPPARRPGLGTILSGVSNAIVSALILP
-GLSYAMGELLRLALPKSWTIASPQGSTGRPGLLQ-QQWGR-------------------
---------------SLVGGC---------------------------------------
------------------------------------------------------------
-----------LYVVM--------------------------------------------
------------------------------------------------------------
--KDVLR-----------------------------------------------------
------------------------------------------------------------
------------------------------------------------------------
------------------------------------------------------------
--------------------------------------LYTKYRKVAAIGK--------R
RVK---------------------------------------------------------
------------------------------NVDRE------------------------R
RRNERR------------------------------------------------------
----
>Tad_MARCH5
MI----------------------------------------------------------
---------------------------------------------------------YRR
LSEIIKRTCWICFGDED-DDL----EAEWTHPCNCKGTSAWVHQACLQRWIDEK-QNGVA
DFAVSCPQCGIEYIIAYPQRGF--------------------LMKLLDAGEKVT-DALSP
YITVTILLGSLY---------WSAVSY-----------GAVTMVQ--------------V
LGHNDGW----------------NLIEKSDRLP------------LVIGLPAIPLILVLY
KTVAW--------------------EDR---------------------CLRWIRQTSH-
-------------------------------------------KYSVAT---P-------
-----------------------------------------EDRPQRVPAEPT-------
------------------------------------------------------------
---------------H-STDLS-------------------------SLSRIICGALALP
-TIAVTCGNLFYGNY-------------------SLSNWQK-------------------
---------------ALMGGA---------------------------------------
------------------------------------------------------------
-----------TYVIL--------------------------------------------
------------------------------------------------------------
--RGAVK-----------------------------------------------------
------------------------------------------------------------
------------------------------------------------------------
------------------------------------------------------------
--------------------------------------MYYKQQQYVQQAC--------R
KIL---------------------------------------------------------
------------------------------NYP---------------------------
VD----------------------------------------------------------
----
>Nve_MARCH5
------------------------------------------------------------
------------------------------------------------------------
-MHFIFRRCWVCFATDE-DEP----SVAWVKPCLCRGTTKWVHQSCLQRWIDEK-QAGNS
AATVSCPQCNTDYIIMFPPLGP--------------------LLQAIENMDRIV-NKVCP
FAAAGIVVGSLY---------WSAVTY-----------GAVTVMQ--------------V
LGHKDGL----------------EVMEKADPLF------------LLVGLPTIPLTLILG
KMIRW--------------------EDH---------------------VLRFWRRHLS-
-------------------------------------------KLSFMSFFLP-------
-----------------KLKSDS------------------DVGYMREPAEAT-------
------------------------------------------------------------
---------------P-LSDPV-------------------------SATRVLCGGLILP
-TIATLVGKVCFGFV-------------------E-SGLHR-------------------
---------------ALLVRL---------------------------------------
------------------------------------------------------------
------------------------------------------------------------
------------------------------------------------------------
------------------------------------------------------------
------------------------------------------------------------
------------------------------------------------------------
------------------------------------------------------------
------------------------------------------------------------
------------------------------------------------------------
------------------------------------------------------------
------------------------------------------------------------
----
>Spu_MARCH5
MT----------------------------------------------------------
-------------------------SYTTTMEECAT-------------KPL-----SRP
NSVDDRRTCWVCFATIE-DDR----SAEWVRPCRCKGTTKWVHQMCLQRWIDEK-QRGNS
MAKVMCPQCNAEYSITYPELGP--------------------IVYILDLVDRFI-YKVCP
FAAGGIVVGSVY---------WTAVTY-----------GAVTVMQ--------------V
LGHKEGL----------------DVMERADPLF------------LLIGLPTIPVMLILG
KMVRW--------------------EDY---------------------VLRLWRKHSP-
-------------------------------------------KLPFWNYLFP-------
-EE--------------SVKTP---------------------IVPRIPTEPQ-------
------------------------------------------------------------
---------------S-ISDPI-------------------------SATRVLCGALIFP
-TIATMCGKLMFSSL-------------------T-SNLQR-------------------
---------------TILGGI---------------------------------------
------------------------------------------------------------
-----------AFVAI--------------------------------------------
------------------------------------------------------------
--KGALK-----------------------------------------------------
------------------------------------------------------------
------------------------------------------------------------
------------------------------------------------------------
--------------------------------------VFYKQQQYLRQVH--------R
KVQ---------------------------------------------------------
------------------------------DFP---------------------------
EESR--------------------------------------------------------
----
>Ssc_MARCH5
MP----------------------------------------------------------
-------------------------------------------------DQ--------A
LQQMLDRSCWVCFATDE-DDR----TAEWVRPCRCRGSTKWVHQACLQRWVDEK-QRGNS
TARVACPQCNAEYLIVFPKLGP--------------------VVYVLDLADRLI-SKACP
FAAAGIMVGSIY---------WTAVTY-----------GAVTVMQ--------------V
VGHKEGL----------------DVMERADPLF------------LLIGLPTIPVMLILG
KMIRW--------------------EDY---------------------VLRLWRKYSN-
-------------------------------------------KLQILNSIFP-------
-----------------GIGCP----------------------VPRIPAEAN-------
------------------------------------------------------------
---------------P-LADHV-------------------------SATRILCGALVFP
-TIATIVGKLMFSSV-------------------N-SNLQR-------------------
---------------TILGGI---------------------------------------
------------------------------------------------------------
-----------AFVAI--------------------------------------------
------------------------------------------------------------
--KGAFK-----------------------------------------------------
------------------------------------------------------------
------------------------------------------------------------
------------------------------------------------------------
--------------------------------------VYFKQQQYLRQAH--------R
KIL---------------------------------------------------------
------------------------------NYP---------------------------
EQEEA-------------------------------------------------------
----
>Fca_MARCH5
MP----------------------------------------------------------
-------------------------------------------------DQ--------A
LQQMLDRSCWVCFATDE-DDR----TAEWVRPCRCRGSTKWVHQACLQRWVDEK-QRGNS
TARVACPQCNAEYLIVFPKLGP--------------------VVYVLDLADRLI-SKACP
FAAAGIMVGSIY---------WTAVTY-----------GAVTVMQ--------------V
VGHKEGL----------------DVMERADPLF------------LLIGLPTIPVMLILG
KMIRW--------------------EDY---------------------VLRLWRKYSN-
-------------------------------------------KLQILNSIFP-------
-----------------GIGCP----------------------VPRIPAEAN-------
------------------------------------------------------------
---------------P-LADHV-------------------------SATRILCGALVFP
-TIATIVGKLMFSSV-------------------N-SNLQR-------------------
---------------TILGGI---------------------------------------
------------------------------------------------------------
-----------AFVAI--------------------------------------------
------------------------------------------------------------
--KGAFK-----------------------------------------------------
------------------------------------------------------------
------------------------------------------------------------
------------------------------------------------------------
--------------------------------------VYFKQQQYLRQAH--------R
KIL---------------------------------------------------------
------------------------------NYP---------------------------
EQEEA-------------------------------------------------------
----
>Hsa_MARCH5
MP----------------------------------------------------------
-------------------------------------------------DQ--------A
LQQMLDRSCWVCFATDE-DDR----TAEWVRPCRCRGSTKWVHQACLQRWVDEK-QRGNS
TARVACPQCNAEYLIVFPKLGP--------------------VVYVLDLADRLI-SKACP
FAAAGIMVGSIY---------WTAVTY-----------GAVTVMQ--------------V
VGHKEGL----------------DVMERADPLF------------LLIGLPTIPVMLILG
KMIRW--------------------EDY---------------------VLRLWRKYSN-
-------------------------------------------KLQILNSIFP-------
-----------------GIGCP----------------------VPRIPAEAN-------
------------------------------------------------------------
---------------P-LADHV-------------------------SATRILCGALVFP
-TIATIVGKLMFSSV-------------------N-SNLQR-------------------
---------------TILGGI---------------------------------------
------------------------------------------------------------
-----------AFVAI--------------------------------------------
------------------------------------------------------------
--KGAFK-----------------------------------------------------
------------------------------------------------------------
------------------------------------------------------------
------------------------------------------------------------
--------------------------------------VYFKQQQYLRQAH--------R
KIL---------------------------------------------------------
------------------------------NYP---------------------------
EQEEA-------------------------------------------------------
----
>Bta_MARCH5
MP----------------------------------------------------------
-------------------------------------------------DQ--------A
LQQMLDRSCWVCFATDE-DDR----TAEWVRPCRCRGSTKWVHQACLQRWVDEK-QRGNS
TARVACPQCNAEYLIVFPKLGP--------------------VVYVLDLADRLI-SKACP
FAAAGIMVGSIY---------WTAVTY-----------GAVTVMQ--------------V
VGHKEGL----------------DVMERADPLF------------LLIGLPTIPVMLILG
KMIRW--------------------EDY---------------------VLRLWRKYSN-
-------------------------------------------KLQILNSIFP-------
-----------------GIGCP----------------------VPRIPAEAN-------
------------------------------------------------------------
---------------P-LADHV-------------------------SATRILCGALVFP
-TIATIVGKLMFSSV-------------------N-SNLQR-------------------
---------------TILGGI---------------------------------------
------------------------------------------------------------
-----------AFVAI--------------------------------------------
------------------------------------------------------------
--KGAFK-----------------------------------------------------
------------------------------------------------------------
------------------------------------------------------------
------------------------------------------------------------
--------------------------------------VYFKQQQYLRQAH--------R
KIL---------------------------------------------------------
------------------------------NYP---------------------------
EQEEA-------------------------------------------------------
----
>Mmu_MARCH5
MP----------------------------------------------------------
-------------------------------------------------DQ--------A
LQQMLDRSCWVCFATDE-DDR----TAEWVRPCRCRGSTKWVHQACLQRWVDEK-QRGNS
TARVACPQCNAEYLIVFPKLGP--------------------VVYVLDLADRLI-SKACP
FAAAGIMVGSIY---------WTAVTY-----------GAVTVMQVHHSLFSDTTFDVKV
VGHKEGL----------------DVMERADPLF------------LLIGLPTIPVMLILG
KMIRW--------------------EDY---------------------VLRLWRKYSN-
-------------------------------------------KLQILNSIFP-------
-----------------GIGCP----------------------VPRIPAEAN-------
------------------------------------------------------------
---------------P-LADHV-------------------------SATRILCGALVFP
-TIATIVGKLMFSSV-------------------N-SNLQR-------------------
---------------TILGGI---------------------------------------
------------------------------------------------------------
-----------AFVAI--------------------------------------------
------------------------------------------------------------
--KGAFK-----------------------------------------------------
------------------------------------------------------------
------------------------------------------------------------
------------------------------------------------------------
--------------------------------------VYFKQQQYLRQAH--------R
KIL---------------------------------------------------------
------------------------------NYP---------------------------
EQEEA-------------------------------------------------------
----
>Fch_MARCH5
MS----------------------------------------------------------
-------------------------------------------------EQT-----GLA
LPQTMDRSCWVCFATDE-DDR----TAEWVRPCRCRGSTKWVHQTCLQRWVDEK-QRGNS
TARVACPQCNAEYLIVFPKLGP--------------------VVYVLDLADRLI-SKACP
FAAAGIMVGSIY---------WTAVTY-----------GAVTVMQ--------------V
VGHKEGL----------------DVMERADPLF------------LLIGLPTIPVMLILG
KMIRW--------------------EDY---------------------VLRLWRKYSN-
-------------------------------------------KLQILNSIFP-------
-----------------GIGCP----------------------VPRIPAEAN-------
------------------------------------------------------------
---------------P-LADHV-------------------------SATRILCGALVFP
-TIATIVGKLMFSSV-------------------N-SNLQR-------------------
---------------TILGGI---------------------------------------
------------------------------------------------------------
-----------AFVAI--------------------------------------------
------------------------------------------------------------
--KGAFK-----------------------------------------------------
------------------------------------------------------------
------------------------------------------------------------
------------------------------------------------------------
--------------------------------------VYFKQQQYLRQAH--------R
KIL---------------------------------------------------------
------------------------------NYP---------------------------
EQEGA-------------------------------------------------------
----
>Clv_MARCH5
MS----------------------------------------------------------
-------------------------------------------------EQT-----GLA
LPQTMDRSCWVCFATDE-DDR----TAEWVRPCRCRGSTKWVHQTCLQRWVDEK-QRGNS
TARVACPQCNAEYLIVFPKLGP--------------------VVYVLDLADRLI-SKACP
FAAAGIMVGSIY---------WTAVTY-----------GAVTVMQ--------------V
VGHKEGL----------------DVMERADPLF------------LLIGLPTIPVMLILG
KMIRW--------------------EDY---------------------VLRLWRKYSN-
-------------------------------------------KLQILNSIFP-------
-----------------GIGCP----------------------VPRIPAEAN-------
------------------------------------------------------------
---------------P-LADHV-------------------------SATRILCGALVFP
-TIATIVGKLMFSSV-------------------N-SNLQR-------------------
---------------TILGGI---------------------------------------
------------------------------------------------------------
-----------AFVAI--------------------------------------------
------------------------------------------------------------
--KGAFK-----------------------------------------------------
------------------------------------------------------------
------------------------------------------------------------
------------------------------------------------------------
--------------------------------------VYFKQQQYLRQAH--------R
KIL---------------------------------------------------------
------------------------------NYP---------------------------
EQEGA-------------------------------------------------------
----
>Apla_MARCH5
------------------------------------------------------------
------------------------------------------------------------
----MDRSCWVCFATDE-DDR----TAEWVRPCRCRGSTKWVHQTCLQRWVDEK-QRGNS
TARVACPQCNAEYLIVFPKLGP--------------------VVYVLDLADRLI-SKACP
FAAAGIMVGSIY---------WTAVTY-----------GAVTVMQ--------------V
VGHKEGL----------------DVMERADPLF------------LLIGLPTIPVMLILG
KMIRW--------------------EDY---------------------VLRLWRKYSN-
-------------------------------------------KLQILNSIFP-------
-----------------GIGCP----------------------VPRIPAEAN-------
------------------------------------------------------------
---------------P-LADHV-------------------------SATRILCGALVFP
-TIATIVGKLMFSSV-------------------N-SNLQR-------------------
---------------TILGGI---------------------------------------
------------------------------------------------------------
-----------AFVAI--------------------------------------------
------------------------------------------------------------
--KGAFK-----------------------------------------------------
------------------------------------------------------------
------------------------------------------------------------
------------------------------------------------------------
--------------------------------------VYFKQQQYLRQAH--------R
KIL---------------------------------------------------------
------------------------------NYP---------------------------
EQEGA-------------------------------------------------------
----
>Gga_MARCH5
MS----------------------------------------------------------
-------------------------------------------------EQT-----GLA
LPQTMDRSCWVCFATDE-DDR----TAEWVRPCRCRGSTKWVHQTCLQRWVDEK-QRGNS
TARVACPQCNAEYLIVFPKLGP--------------------VVYVLDLADRLI-SKACP
FAAAGIMVGSIY---------WTAVTY-----------GAVTVMQ--------------V
VGHKEGL----------------DVMERADPLF------------LLIGLPTIPVMLILG
KMIRW--------------------EDY---------------------VLRLWRKYSN-
-------------------------------------------KLQILNSIFP-------
-----------------GIGCP----------------------VPRIPAEAN-------
------------------------------------------------------------
---------------P-LADHV-------------------------SATRILCGALVFP
-TIATIVGKLMFSSV-------------------N-SNLQR-------------------
---------------TILGGI---------------------------------------
------------------------------------------------------------
-----------AFVAI--------------------------------------------
------------------------------------------------------------
--KGAFK-----------------------------------------------------
------------------------------------------------------------
------------------------------------------------------------
------------------------------------------------------------
--------------------------------------VYFKQQQYLRQAH--------R
KIL---------------------------------------------------------
------------------------------NYP---------------------------
EQEGA-------------------------------------------------------
----
>Phi_MARCH5
MA----------------------------------------------------------
-------------------------------------------------EQT-----GLA
LPQTMDRSCWVCFATDE-DDR----TAEWVRPCRCRGSTKWVHQTCLQRWVDEK-QRGNS
TARVACPQCNAEYLIVFPKLGP--------------------VVYVLDLADRLI-SKACP
FAAAGIMVGSIY---------WTAVTY-----------GAVTVMQ--------------V
VGHKEGL----------------DVMERADPLF------------LLIGLPTIPVMLILG
KMIRW--------------------EDY---------------------VLRLWRKYSN-
-------------------------------------------KLQILNSIFP-------
-----------------GIGCP----------------------VPRIPAEAN-------
------------------------------------------------------------
---------------P-LADHV-------------------------SATRILCGALVFP
-TIATIVGKLMFSSV-------------------N-SNLQR-------------------
---------------TILGGI---------------------------------------
------------------------------------------------------------
-----------AFVAI--------------------------------------------
------------------------------------------------------------
--KGAFK-----------------------------------------------------
------------------------------------------------------------
------------------------------------------------------------
------------------------------------------------------------
--------------------------------------VYFKQQQYLRQAH--------R
KIL---------------------------------------------------------
------------------------------NYP---------------------------
EQEGA-------------------------------------------------------
----
>Tgu_MARCH5
MA----------------------------------------------------------
-------------------------------------------------EQT-----GLA
LPQTMDRSCWVCFATDE-DDR----TAEWVRPCRCRGSTKWVHQTCLQRWVDEK-QRGNS
TARVACPQCNAEYLIVFPKLGP--------------------VVYVLDLADRLI-SKACP
FAAAGIMVGSIY---------WTAVTY-----------GAVTVMQ--------------V
VGHKEGL----------------DVMERADPLF------------LLIGLPTIPVMLILG
KMIRW--------------------EDY---------------------VLRLWRKYSN-
-------------------------------------------KLQILNSIFP-------
-----------------GIGCP----------------------VPRIPAEAN-------
------------------------------------------------------------
---------------P-LADHV-------------------------SATRILCGALVFP
-TIATIVGKLMFSSV-------------------N-SNLQR-------------------
---------------TILGGI---------------------------------------
------------------------------------------------------------
-----------AFVAI--------------------------------------------
------------------------------------------------------------
--KGAFK-----------------------------------------------------
------------------------------------------------------------
------------------------------------------------------------
------------------------------------------------------------
--------------------------------------VYFKQQQYLRQAH--------R
KIL---------------------------------------------------------
------------------------------NYP---------------------------
EQEGA-------------------------------------------------------
----
>Fab_MARCH5
MA----------------------------------------------------------
-------------------------------------------------EQT-----GLT
LPQTMDRSCWVCFATDE-DDR----TAEWVRPCRCRGSTKWVHQTCLQRWVDEK-QRGNS
TARVACPQCNAEYLIVFPKLGP--------------------VVYVLDLADRLI-SKACP
FAAAGIMVGSIY---------WTAVTY-----------GAVTVMQ--------------V
VGHKEGL----------------DVMERADPLF------------LLIGLPTIPVMLILG
KMIRW--------------------EDY---------------------VLRLWRKYSN-
-------------------------------------------KLQILNSIFP-------
-----------------GIGCP----------------------VPRIPAEAN-------
------------------------------------------------------------
---------------P-LADHV-------------------------SATRILCGALVFP
-TIATIVGKLMFSSV-------------------N-SNLQR-------------------
---------------TILGGI---------------------------------------
------------------------------------------------------------
-----------AFVAI--------------------------------------------
------------------------------------------------------------
--KGAFK-----------------------------------------------------
------------------------------------------------------------
------------------------------------------------------------
------------------------------------------------------------
--------------------------------------VYFKQQQYLRQAH--------R
KIL---------------------------------------------------------
------------------------------NYP---------------------------
EQEGA-------------------------------------------------------
----
>Asn_MARCH5
------------------------------------------------------------
------------------------------------------------------------
----MDRSCWVCFATDE-DDR----TAEWVRPCRCRGSTKWVHQTCLQRWVDEK-QRGNS
TARVACPQCNAEYLIVFPNLGP--------------------VVYVLDLADRLI-SKACP
FAAAGIMVGSIY---------WTAVTY-----------GAVTVMQ--------------V
VGHKEGL----------------DVMERADPLF------------LLIGLPTIPVMLILG
KMIRW--------------------EDY---------------------VLRLWRKYSN-
-------------------------------------------KLQILNSIFP-------
-----------------GIGCP----------------------VPRIPAEAN-------
------------------------------------------------------------
---------------P-LADHV-------------------------SATRILCGALVFP
-TIATIVGKLMFSSV-------------------N-SNLQR-------------------
---------------TILGGI---------------------------------------
------------------------------------------------------------
-----------AFVAI--------------------------------------------
------------------------------------------------------------
--KGAFK-----------------------------------------------------
------------------------------------------------------------
------------------------------------------------------------
------------------------------------------------------------
--------------------------------------VYFKQQQYLRQAH--------R
KIL---------------------------------------------------------
------------------------------NYP---------------------------
EQEGA-------------------------------------------------------
----
>Acs_MARCH5
MS----------------------------------------------------------
-------------------------------------------------EQT-----GLV
MPQSLDRSCWVCFATDE-DDR----TAEWVRPCRCRGSTKWVHQTCLQRWVDEK-QRGNS
TARVACPQCNAEYLIVFPKLGP--------------------VVYVLDLADRLI-SKACP
FAAAGIMVGSIY---------WTAVTY-----------GAVTVMQ--------------V
VGHKEGL----------------DVMERADPLF------------LLIGLPTIPVMLILG
KMIRW--------------------EDY---------------------VLRLWRKYSN-
-------------------------------------------KLQILNSIFP-------
-----------------GIGCP----------------------VPRIPAEAN-------
------------------------------------------------------------
---------------P-LADHV-------------------------SATRILCGALVFP
-TIATIVGKLMFSSV-------------------N-SNLQR-------------------
---------------TILGGI---------------------------------------
------------------------------------------------------------
-----------AFVAI--------------------------------------------
------------------------------------------------------------
--KGAFK-----------------------------------------------------
------------------------------------------------------------
------------------------------------------------------------
------------------------------------------------------------
--------------------------------------VYFKQQQYLRQAH--------R
KIL---------------------------------------------------------
------------------------------NYP---------------------------
EQEGA-------------------------------------------------------
----
>Fpg_MARCH5
MSCE--------------------------------LCRK--------------------
-----------------------------SVRGGACGGVRGVEGSP---GQ---------
-PLGSGRSCWVCFATDE-DDR----TAEWVRPCRCRGSTKWVHQTCLQRWVDEK-QRGNS
TARVACPQCNAEYLIVFPKLGP--------------------VVYVLDLADRLI-SKACP
FAAAGIMVGSIY---------WTAVTY-----------GAVTVMQ--------------V
VGHKEGL----------------DVMERADPLF------------LLIGLPTIPVMLILG
KMIRW--------------------EDY---------------------VLRLWRKYSN-
-------------------------------------------KLQILNSIFP-------
-----------------GIGCP----------------------VPRIPAEAN-------
------------------------------------------------------------
---------------P-LADHV-------------------------SATRILCGALVFP
-TIATIVGKLMFSSV-------------------N-SNLQR-------------------
---------------TILGGI---------------------------------------
------------------------------------------------------------
-----------AFVAI--------------------------------------------
------------------------------------------------------------
--KGAFK-----------------------------------------------------
------------------------------------------------------------
------------------------------------------------------------
------------------------------------------------------------
--------------------------------------VYFKQQQYLRQAH--------R
KIL---------------------------------------------------------
------------------------------NYP---------------------------
EQEGA-------------------------------------------------------
----
>Mgp_MARCH5
MLCRGILGFAVRRGRRWLPKQGLQR-RAGSSAQLRLLCSAARCP--------EELGQKQ-
-RLPHRAD----SAQRLLSCTRRSYSQSTQLRGAAIASQRSASSIPNFLQIS-----KFT
YKELFTRSCWVCFATDE-DDR----TAEWVRPCRCRGSTKWVHQTCLQRWVDEK-QRGNS
TARVACPQCNAEYLIVFPKLGP--------------------VVYVLDLADRLI-SKACP
FAAAGIMVGSIY---------WTAVTY-----------GAVTVMQ--------------V
VGHKEGL----------------DVMERADPLF------------LLIGLPTIPVMLILG
KMIRW--------------------EDY---------------------VLRLWRKYSN-
-------------------------------------------KLQILNSIFP-------
-----------------GIGCP----------------------VPRIPAEAN-------
------------------------------------------------------------
---------------P-LADHV-------------------------SATRILCGALVFP
-TIATIVGKLMFSSV-------------------N-SNLQR-------------------
---------------TILGGI---------------------------------------
------------------------------------------------------------
-----------AFVAI--------------------------------------------
------------------------------------------------------------
--KGAFK-----------------------------------------------------
------------------------------------------------------------
------------------------------------------------------------
------------------------------------------------------------
--------------------------------------VYFKQQQYLRQAH--------R
KIL---------------------------------------------------------
------------------------------NYP---------------------------
EQEGA-------------------------------------------------------
----
>Locu_MARCH5
MA----------------------------------------------------------
-------------------------------------------------DQN-----SAV
VQQSFDRSCWVCFATDE-DDR----TAEWVRPCRCRGSTKWVHQACLQRWVDEK-QRGNS
TARVACPQCNAEYLIVFPKLGP--------------------VVYVLDLADRLI-SKACP
FAAAGIMVGSIY---------WTAVTY-----------GAVTVMQ--------------V
VGHKEGL----------------DVMERADPLF------------LLIGLPTIPVMLILG
KMIRW--------------------EDY---------------------VLRLWRKYSN-
-------------------------------------------KLQILNSIFP-------
-----------------GIGCP----------------------VPRIPAEAS-------
------------------------------------------------------------
---------------P-LADHV-------------------------SATRILCGALVFP
-TIATIVGKLMFSSV-------------------N-SNLQR-------------------
---------------TILGGI---------------------------------------
------------------------------------------------------------
-----------AFVAI--------------------------------------------
------------------------------------------------------------
--KGAFK-----------------------------------------------------
------------------------------------------------------------
------------------------------------------------------------
------------------------------------------------------------
--------------------------------------VYFKQQQYLRQAH--------R
KIL---------------------------------------------------------
------------------------------NYP---------------------------
EQEEA-------------------------------------------------------
----
>Ola_MARCH5
MA----------------------------------------------------------
-------------------------------------------------EEA-----AVV
AQQNLDRSCWVCFATDE-DDR----AAEWVRPCRCRGSTKWVHQACLQRWVDEK-QRGNS
TARVACPQCNAEYLIVFPKLGP--------------------VVYVLDLADRLI-SKAGP
FAAAGIMVGSIY---------WTAVTY-----------GAVTVMQ--------------V
VGHKEGL----------------DVMERADPLF------------LLIGLPTIPVMLILG
KMIRW--------------------EDY---------------------VLRLWRKYSN-
-------------------------------------------KLQILNSIFP-------
-----------------GIGCP----------------------VPRIPAEAS-------
------------------------------------------------------------
---------------P-LADHV-------------------------SATRILCGALVFP
-TIATIVGKLMFSSV-------------------N-SNLQR-------------------
---------------TILGGI---------------------------------------
------------------------------------------------------------
-----------AFVAI--------------------------------------------
------------------------------------------------------------
--KGAFK-----------------------------------------------------
------------------------------------------------------------
------------------------------------------------------------
------------------------------------------------------------
--------------------------------------VYFKQQQYLRQAH--------R
KIL---------------------------------------------------------
------------------------------NFP---------------------------
EQEEA-------------------------------------------------------
----
>Xma_MARCH5
MA----------------------------------------------------------
-------------------------------------------------DPG-----PVV
AQQNLDRSCWVCFATDE-DDR----TAEWVRPCRCRGSTKWVHQACLQRWVDEK-QRGNS
TARVACPQCNAEYLIVFPKLGP--------------------IVYVLDLADRLI-SKAGP
FAAAGIMVGSIY---------WTAVTY-----------GAVTVMQ--------------V
VGHKEGL----------------DVMERADPLF------------LLIGLPTIPVMLILG
KMIRW--------------------EDY---------------------VLRLWRKYSN-
-------------------------------------------KLQIFNSIFP-------
-----------------GIGCP----------------------VPRIPAEAS-------
------------------------------------------------------------
---------------P-LADHV-------------------------SATRILCGALVFP
-TIATIVGKLMFSSV-------------------N-SNLQR-------------------
---------------TILGGI---------------------------------------
------------------------------------------------------------
-----------AFVAI--------------------------------------------
------------------------------------------------------------
--KGAFK-----------------------------------------------------
------------------------------------------------------------
------------------------------------------------------------
------------------------------------------------------------
--------------------------------------VYFKQQQYLRQAH--------R
KIL---------------------------------------------------------
------------------------------NFP---------------------------
EPEEA-------------------------------------------------------
----
>Dre_MARCH5
MA----------------------------------------------------------
-------------------------------------------------EEG-----AVV
MQQIVDRSCWVCFATDE-DDR----TAEWVRPCRCRGSTKWVHQSCLQRWVDEK-QRGNS
TARVACPQCNAEYLIVFPKLGP--------------------VVYVLDLADRLI-SKACP
FAAAGIMVGSIY---------WTAVTY-----------GAVTVMQ--------------V
VGHKEGL----------------DVMERADPLF------------LLIGLPTIPVMLILG
KMIRW--------------------EDY---------------------VLRLWRKYSN-
-------------------------------------------KLQILNSIFP-------
-----------------GIGCP----------------------VPRIPAEAS-------
------------------------------------------------------------
---------------P-LADHV-------------------------SATRILCGALVFP
-TIATIVGKLMFSSV-------------------N-SNLQR-------------------
---------------TILGGI---------------------------------------
------------------------------------------------------------
-----------AFVAI--------------------------------------------
------------------------------------------------------------
--KGAFK-----------------------------------------------------
------------------------------------------------------------
------------------------------------------------------------
------------------------------------------------------------
--------------------------------------VYFKQQQYLRQAH--------R
KIL---------------------------------------------------------
------------------------------NFP---------------------------
EPEEA-------------------------------------------------------
----
>Lcm_MARCH5
MS----------------------------------------------------------
-------------------------------------------------NQT-----AVS
LQQALDRSCWVCFATDE-DDH----TAEWVRPCRCRGSTKWVHQACLQRWVDEK-QRGNS
TARVACPQCNAEYLIVFPKLGP--------------------VVYVLDLADRLI-SKSCP
FAAAGIMVGSIY---------WTAVTY-----------GAVTVMQ--------------V
VGHKEGL----------------DVMERADPLF------------LLIGLPTIPVMLILG
KMIRW--------------------EDY---------------------VLRLWRKYSN-
-------------------------------------------KLQILNSIFP-------
-----------------GIGCP----------------------VPRIPAETS-------
------------------------------------------------------------
---------------P-LADHV-------------------------SATRILCGALVFP
-TIATIVGKLMFSSV-------------------N-SNLQR-------------------
---------------TILGGI---------------------------------------
------------------------------------------------------------
-----------AFVAI--------------------------------------------
------------------------------------------------------------
--KGAFK-----------------------------------------------------
------------------------------------------------------------
------------------------------------------------------------
------------------------------------------------------------
--------------------------------------VYFKQQQYLRQAH--------R
KIL---------------------------------------------------------
------------------------------NYP---------------------------
DQEA--------------------------------------------------------
----
>Cmy_MARCH5
MS----------------------------------------------------------
-------------------------------------------------DQA-----GSA
LQQTMDRSCWVCFATDE-DDR----TAEWVRPCRCRGSTKWVHQTCLQRWVDEK-QRGNS
TARVACPQCNAEYLIVFPKLGP--------------------VVYVLDLADRLI-S----
---------SIY---------WTAVTY-----------GAVTVMQ--------------V
VGHKEGL----------------DVMERADPLF------------LLIGLPTIPVMLILG
KMIRW--------------------EDY---------------------VLRLWRKYSN-
-------------------------------------------KLQILNSIFP-------
-----------------GIGCP----------------------VPRIPAEAN-------
------------------------------------------------------------
---------------P-LADHV-------------------------SATRILCGALVFP
-TIATIVGKLMFSSV-------------------N-SNLQR-------------------
---------------TILGGI---------------------------------------
------------------------------------------------------------
-----------AFVAI--------------------------------------------
------------------------------------------------------------
--KGAFK-----------------------------------------------------
------------------------------------------------------------
------------------------------------------------------------
------------------------------------------------------------
--------------------------------------VYFKQQQYLRQAH--------R
KIL---------------------------------------------------------
------------------------------NYP---------------------------
EQEGA-------------------------------------------------------
----
>Mdo_MARCH5
MA-------------------------------MSLACHQAA----------GEHGAPA-
-GAGRRST----LLGRLAGGS----------------------------RCA-----ASQ
GQLAGEGSCWVCFATDE-DDR----TAEWVRPCRCRGSTKWVHQACLQRWVDEK-QRGNS
TARVACPQCNAEYLIVFPKLGP--------------------VVYVLDLADRLI-SKACP
FAAAGIMVGSIY---------WTAVTY-----------GAVTVMQ--------------V
VGHKEGL----------------DVMERADPLF------------LLIGLPTIPVMLILG
KMIRW--------------------EDY---------------------VLRLWRKYSN-
-------------------------------------------KLQILNSIFP-------
-----------------GIGCP----------------------VPRIPAEAN-------
------------------------------------------------------------
---------------P-LADHV-------------------------SATRILCGALVFP
-TIATIVGKLMFSSV-------------------N-SNLQR-------------------
---------------TILGGI---------------------------------------
------------------------------------------------------------
-----------AFVAI--------------------------------------------
------------------------------------------------------------
--KGAFK-----------------------------------------------------
------------------------------------------------------------
------------------------------------------------------------
------------------------------------------------------------
--------------------------------------VYFKQQQYLRQAH--------R
KIL---------------------------------------------------------
------------------------------NYP---------------------------
EQEEA-------------------------------------------------------
----
>Pss_MARCH5
ML----------------------------------------------------------
------------------------------------------------------------
--DFYYQSCWVCFATDE-DDR----TAEWVRPCRCRGSTKWVHQTCLQRWVDEK-QRGNS
TARVACPQCNAEYLIVFPKLGP--------------------VVYVLDLADRLI-SKACP
FSAAG------------------XVTY-----------GAVTVMQ--------------V
VGHKEGL----------------DVMERADPLF------------LLIGLPTIPVMLILG
KMIRW--------------------EDY---------------------VLRLWRKYSN-
-------------------------------------------KLQILNSIFP-------
-----------------GIGCP----------------------VPRIPAEAN-------
------------------------------------------------------------
---------------P-LADHV-------------------------SATRILCGALVFP
-TIATIVGKLMFSSV-------------------N-SNLQR-------------------
---------------TILGGI---------------------------------------
------------------------------------------------------------
-----------AFVAI--------------------------------------------
------------------------------------------------------------
--KGAFK-----------------------------------------------------
------------------------------------------------------------
------------------------------------------------------------
------------------------------------------------------------
--------------------------------------VYFKQQQYLRQAH--------R
KIL---------------------------------------------------------
------------------------------NYP---------------------------
EQEGA-------------------------------------------------------
----
>Xla_MARCH5
MS----------------------------------------------------------
-------------------------------------------------ESN-----SVS
VQQMLDRSCWVCFATDE-DDR----TAEWVRPCRCRGSTKWVHQACLQRWVDEK-QRGNS
TARVACPQCNAEYLIVFPNLGP--------------------VVYVLDLADRLI-SKACP
FAAAGIMVGSIY---------WTAVTY-----------GAVTVMQ--------------V
VGHKEGL----------------DVMERADPLF------------LLIGLPTIPVVLILG
KMIRW--------------------EDY---------------------VLRLWRKYSN-
-------------------------------------------KLQILNSIFP-------
-----------------GIGCP----------------------VPRVPAEAN-------
------------------------------------------------------------
---------------P-LADHV-------------------------SATRILCGALVFP
-TIATIVGKLMFSTV-------------------N-SNLQR-------------------
---------------TILGGI---------------------------------------
------------------------------------------------------------
-----------AFVAI--------------------------------------------
------------------------------------------------------------
--KGAFK-----------------------------------------------------
------------------------------------------------------------
------------------------------------------------------------
------------------------------------------------------------
--------------------------------------VYFKQQQYLRQAH--------R
KIL---------------------------------------------------------
------------------------------DSQ---------------------------
EPEPEEV-----------------------------------------------------
----
>Xtr_MARCH5
MS----------------------------------------------------------
-------------------------------------------------EAN-----SVS
VQQMLDRSCWVCFATDE-DDR----TAEWVRPCRCRGSTKWVHQACLQRWVDEK-QRGNS
TARVACPQCNAEYLIVFPNLGP--------------------VVYVLDLADRLI-SKACP
FAAAGIMVGSIY---------WTAVTY-----------GAVTVMQ--------------V
VGHKEGL----------------DVMERADPLF------------LLIGLPTIPVVLILG
KMIRW--------------------EDY---------------------VLRLWRKYSN-
-------------------------------------------KLQILNSIFP-------
-----------------GIGCP----------------------VPRVPAEAN-------
------------------------------------------------------------
---------------P-LADHV-------------------------SATRILCGALVFP
-TIATIVGKLMFSTV-------------------N-SNLQR-------------------
---------------TILGGI---------------------------------------
------------------------------------------------------------
-----------AFVAI--------------------------------------------
------------------------------------------------------------
--KGAFK-----------------------------------------------------
------------------------------------------------------------
------------------------------------------------------------
------------------------------------------------------------
--------------------------------------VYFKQQQYLRQAH--------R
KIL---------------------------------------------------------
------------------------------DSQ---------------------------
DPEPEEV-----------------------------------------------------
----
>Lcm_MARCH5L
------------------------------------------------------------
------------------------------------------------------------
MQENTERHCWVCFATER-DDC----SAEWVSPCRCRGSTKWIHQACLQRWLDEK-QKGNS
TGSVACPQCATEYSIVFPKLGP--------------------LVYFLQQLDRVL-SKVSP
FAAAGVVVGTVY---------WSAVTY-----------GAVTVMQ--------------V
VGHKKGL----------------DVMERADPLF------------LLMGLPTIPVMLVLG
KMIRW--------------------EDY---------------------VLRLWRRYSN-
-------------------------------------------KLQLLSSIVP-------
-----------------GLVRP----------------------IPRVPMETS-------
------------------------------------------------------------
---------------Y-QSDHV-------------------------SISRTLCGALVFP
-SIANLVGRLMFRRV-------------------S-SNLQR-------------------
---------------TILGGI---------------------------------------
------------------------------------------------------------
-----------AFVAI--------------------------------------------
------------------------------------------------------------
--KGALK-----------------------------------------------------
------------------------------------------------------------
------------------------------------------------------------
------------------------------------------------------------
--------------------------------------VYFKQQQFLSQAN--------R
RIF---------------------------------------------------------
------------------------------NYL---------------------------
EEGDEDPEHPTE---QDSSNE---------------------------------------
----
>Locu_MARCH5L
------------------------------------------------------------
---------------------------------------------------------MAA
TEEPPEKHCWVCFATER-EDR----AAEWVSPCRCKGCTKWIHQACLQRWLDEK-QKGNG
AGSVSCPQCSTEYKIVFPKLGP--------------------LVYFLQQVDRVL-SRVSP
FAAAGVVVGTVY---------WSAVTY-----------GAVTVMQ--------------V
VGHKKGL----------------DVMERADPLF------------LLMGLPTIPVMLVLG
KMIRW--------------------EDY---------------------VLRLWQKHSI-
-------------------------------------------KLQLLSGIMP-------
-----------------GIGRP----------------------APRVPFDGG-------
------------------------------------------------------------
---------------Y-PGDHL-------------------------SVSRTLCGALVFP
-TIANLAGRLMFRRV-------------------P-SSLQR-------------------
---------------TILGGI---------------------------------------
------------------------------------------------------------
-----------AFVVI--------------------------------------------
------------------------------------------------------------
--KGVLK-----------------------------------------------------
------------------------------------------------------------
------------------------------------------------------------
------------------------------------------------------------
--------------------------------------VYFKQQQYLMQAN--------R
HIL---------------------------------------------------------
------------------------------NYP---------------------------
EREDGDEAHEEEDN-EDSGNE---------------------------------------
----
>Dre_MARCH5L
------------------------------------------------------------
---------------------------------------------------------MAC
VDEPPEKHCWVCFATEK-EDR----AAEWVSPCRCKGCTKWIHQSCLQRWLDEK-QKGNS
GGAVSCPQCGTEYRIVFPKMGP--------------------VVYFLQQVDRAL-SRASP
FAAAGVVVGTVY---------WSAVTY-----------GAVTVMQ--------------V
VGHKKGL----------------DVMERADPLF------------LLMGLPTIPVMLVLG
KMIRW--------------------EDY---------------------VVRLWQRHSA-
-------------------------------------------KLQIFSGLVP-------
-----------------GMGRA----------------------LPRVPVEGS-------
------------------------------------------------------------
---------------Y-GGDHL-------------------------SVSRTLCGALIFP
-SIANLVGRLLFRRV-------------------T-SNLQR-------------------
---------------TILGGI---------------------------------------
------------------------------------------------------------
-----------AFVVM--------------------------------------------
------------------------------------------------------------
--KGVLK-----------------------------------------------------
------------------------------------------------------------
------------------------------------------------------------
------------------------------------------------------------
--------------------------------------VYFKQQQYLIQAN--------R
HIL---------------------------------------------------------
------------------------------NYP---------------------------
EPEGQADGATED---EDSSNE---------------------------------------
----
>Xma_MARCH5L
------------------------------------------------------------
---------------------------------------------------------MAQ
TEEQSEKHCWVCFATER-DDR----GAEWVSPCRCKGCTKWIHQSCLQRWLDEK-QKGNG
GSAVNCPQCGTEYCIIFPKMGP--------------------LVYFLQQADRAL-SRASP
FAAVGVVVGTVY---------WSAVTY-----------GAVTVMQ--------------V
VGHKKGL----------------FVMERADPLF------------LLMGLPTIPVLLVLG
KMIRW--------------------EDY---------------------LVRLWQRYSY-
-------------------------------------------KHG------P-------
-----------------SSGVY----------------------LPRLRAEGP-------
------------------------------------------------------------
---------------G-AGDHL-------------------------SVSRTLCGALIFP
-SIASLVGRLLFRRV-------------------T-SNLQR-------------------
---------------TILGGI---------------------------------------
------------------------------------------------------------
-----------AFVLI--------------------------------------------
------------------------------------------------------------
--KGILK-----------------------------------------------------
------------------------------------------------------------
------------------------------------------------------------
------------------------------------------------------------
--------------------------------------VYFKQQQYIMQAN--------R
HIL---------------------------------------------------------
------------------------------NYP---------------------------
ESHKNRLGGEGEDNTEDGRNE---------------------------------------
----
>Tru_MARCH5L
------------------------------------------------------------
---------------------------------------------------------MAL
VEEQPEKHCWVCFATER-DDY----SAEWVSPCRCKGCTKWIHQSCLQRWLDEK-QKGNS
EGAVSCPQCGTEYQITFPKMGP--------------------LVHFLQQVDGAL-SRASP
FAAVGVVVGTVY---------WSAVTY-----------GAVTVMQ--------------V
VGHKKGL----------------YVMERADPLF------------LLMGLPAIPVVLVLG
KMIHW--------------------EDY---------------------IVRLWQKLYY-
-------------------------------------------RGK-FPLVAP-------
-----------------GSGGY----------------------LPRVAGDGR-------
------------------------------------------------------------
---------------I-ARDHF-------------------------PVSRTLCGALIFP
-SIASLVGRLLFRQM-------------------P-SNLQR-------------------
---------------TILGGI---------------------------------------
------------------------------------------------------------
-----------AFVLM--------------------------------------------
------------------------------------------------------------
--KGALK-----------------------------------------------------
------------------------------------------------------------
------------------------------------------------------------
------------------------------------------------------------
--------------------------------------VYFKQQQYISQVN--------R
QIL---------------------------------------------------------
------------------------------NYP---------------------------
ERRGDGESDDGEMDMEDSGNEY------------------DRFINLN-------------
----
>Ola_MARCH5L
------------------------------------------------------------
---------------------------------------------------------MAP
PVENTEKSCWVCFATER-DDV----TAEWVSPCRCKGCTKWIHQTCLQRWLDEK-QRSNA
AGGVSCPQCGTQYHIIFPKMGP--------------------LVFFLQQVDRAL-SRISP
FAAVGVLIGTAY---------WSAVTY-----------GAVTVMQ--------------V
VGHKKGL----------------YVMERAEPLV------------LLMGLPTIPVLLVLG
KMIRW--------------------EDG---------------------VVRLWRRFCR-
-------------------------------------------R----SDLHP-------
-----------------GCGVL----------------------PPR--ADRP-------
------------------------------------------------------------
---------------G-PEDHM-------------------------SVSRILCGALIFP
-SVASLVGRLLFRRV-------------------S-SNLQR-------------------
---------------TILGGI---------------------------------------
------------------------------------------------------------
-----------AFVLI--------------------------------------------
------------------------------------------------------------
--KGGLK-----------------------------------------------------
------------------------------------------------------------
------------------------------------------------------------
------------------------------------------------------------
--------------------------------------VYYKQQQYVGQTS--------R
QIL---------------------------------------------------------
------------------------------NYP---------------------------
DGRAGEPAAQGGAHTEDGGNE---------------------------------------
----
>Bfo_MARCH5
MADR--------------------------------------------------------
-----------------------------SDVQSQT-------------G-------LQR
LNSEDRKTCWVCFATEE-DDR----AATWTQPCRCKGTTRWVHHSCLQRWIDEK-QRGRS
NTVVSCPQCNTEYRIVFPKLGP--------------------LMYLIDVADRIV-YKVVP
YAAAGIVVGSIY---------WSAVSY-----------GAFTVMQ--------------V
LGHKEGL----------------DIIESVDPIF------------LLVTLPTIPIMLILA
KMIHW--------------------EDY---------------------VLRVWRRHSS-
-------------------------------------------KIPLLNYLFP-------
-----------------SRQEDR--------------------QVPRAPAEPA-------
------------------------------------------------------------
---------------P-LSDPV-------------------------SATRLLCSALLFP
-SIATLWGKLMFSTV-------------------D-SNLQR-------------------
---------------TILGGI---------------------------------------
------------------------------------------------------------
-----------AFVVI--------------------------------------------
------------------------------------------------------------
--KGVLR-----------------------------------------------------
------------------------------------------------------------
------------------------------------------------------------
------------------------------------------------------------
--------------------------------------IYYKQQQYLRQAQ--------R
KIQ---------------------------------------------------------
------------------------------DFV---------------------------
PEDEPTPAQQAQ------------------------------------------------
----
>Dme_MARCH5.3
MADK--------------------------AAAPSVDCAAPS----------VDCATPAI
PAVEDHTT----LTVPPAS------ANKATDASTST-------------AVQ-----VAV
DGGEPERCCWICFATDE-DNR----LAAWVKPCQCRGTTKWVHQSCLYRWIDEKTQKGNA
LRTVSCPQCQTEYIIVFPQMGK--------------------LGGALEAIDNLI-KRLSP
FLAAGFFVGSLY---------WTAVTY-----------GAVTFLQ--------------I
VGHEHGM----------------SIMESGDPLV------------LLIGLPAIPVGLVLG
RLIRW--------------------EDA---------------------LLRLIRNRGT-
-----------VVR-----------------------------KFPFVSLIYP-------
-----------------NLSQEE------------------EQQSISNPATPA-------
------------------------------------------------------------
-----------------LSDPV-------------------------SATRVFCGALLLP
-TISSIVGRILFDTV-------------------D-NTLHR-------------------
---------------TLLGGL---------------------------------------
------------------------------------------------------------
-----------TFITV--------------------------------------------
------------------------------------------------------------
--KGILK-----------------------------------------------------
------------------------------------------------------------
------------------------------------------------------------
------------------------------------------------------------
--------------------------------------IYLKQKQYGRRKK--------R
RIV---------------------------------------------------------
------------------------------DYT---------------------------
EENIRNFMHRNNNSAAAARQE-RLPEQRPVPP----AERRDAVITRQRGDSG-GSVV---
----
>Dme_MARCH5.4
MASN--------------------------VAAPQAS-----------------------
---------------------------------------------------------AGG
DSTELERCCWICFETDK-EAG----RQAWVNPCLCRGTNKWVHQSCISLWIDEKTRINNN
LQAVSCPQCQTEYTIAYPNLWI--------------------FDRALELTNDLILTNLYN
CLANVFTVVFAY---------WSAVSF-----------GAKTYLQ--------------I
TGQEGHV----------H-----QIIQSGDLLV------------VLVGFPLISVVLILG
RLIPW--------------------EDA---------------------LLRFIRICYS-
-------------------------------------------LLRSLSMMCL-------
-----------------GRKYD----------------------HQTEPYPSA-------
------------------------------------------------------------
---------------P-MTEY--------------------------SASRVVCGAILLP
-TISMYVGRVLYSSV-------------------D-DRLQQ-------------------
---------------TLLGGL---------------------------------------
------------------------------------------------------------
-----------TFIAI--------------------------------------------
------------------------------------------------------------
--KGFLK-----------------------------------------------------
------------------------------------------------------------
------------------------------------------------------------
------------------------------------------------------------
--------------------------------------MYLMHSQYICRMK--------R
RVL---------------------------------------------------------
------------------------------DYT---------------------------
KENLAEADGH--------------------------------------------------
----
>Dme_MARCH5.2
MDSN-----------------------QEIYFQPR-------------------------
-CMSDHM------------------EMRGSGGSNPL-------------SQH-----SEL
SNADGERICWICFATSE-DNP----HAHWVQPCQCRGDTKWVHQSCLYRWIDEK-QLGDR
RQTVICQQCQTEYIMVFPQMNP--------------------IARVLEKLDYAV-RRICP
FLVLGMFLCCIY---------WIALTY-----------GAFTIIQ--------------V
VGQDRAM----------------QLME--NKVI------------LLVGLPFIPVGLILF
RLVRW--------------------KDA---------------------VLKAMRSIYIY
-----------IPRKLP-----FFHRTNQ-SEGASRDL----GDLGDLDDLSV-------
-----------------SSSSS----------------------ISLPPIQHN-------
------------------------------------------------------------
---------------PSITEPF-------------------------YISRLICGAFFLP
-TFATTVGNVFFGRL-------------------D-DALQR-------------------
---------------TILGGI---------------------------------------
------------------------------------------------------------
-----------AYIGI--------------------------------------------
------------------------------------------------------------
--KGLLK-----------------------------------------------------
------------------------------------------------------------
------------------------------------------------------------
------------------------------------------------------------
--------------------------------------MYLDQKLYLRRLG--------R
CIL---------------------------------------------------------
------------------------------NYT---------------------------
DENVRMIDQHTQDNSNYNPNQGSNDDDRQFAG---FNESIDDSFSVHTTDSAVGDASSIQ
IVVQ
>Dme_MARCH5.1
MSRQ-------------------------FMHLPL-------------------------
-----HS-----------R------LRRLRSGLE-----------------------PPS
GNVVDDRMCWICLRGDE-DHR----RRDWVHPCRCRGTNKWVHEACLSRWIDEK-EMLSP
GAPVTCTQCRTEYIIVMPPLCR--------------------FDAMLERLDKGC-DRMCP
SVLMGILAATVY---------FSAVIY-----------GALTVLQ--------------L
AGYSTGM----------------KLLQE-DPSL------------LMIVLPSVPTLLLLS
RLVRW--------------------EDC---------------------VIRWLRRRK--
-------------------------------------------RSAIPAEQLD-------
-----------------AVGLP----------------------LPGAPLSDEY------
------------------------------------------------------------
-------FDELEREYP-ASDGLIGGN-------------LATEQ-LGRASTSFCIALSLP
-TISVVLGQKLFGRIY-----------------EE-NKLLS-------------------
---------------ILLGGL---------------------------------------
------------------------------------------------------------
-----------TFVTI--------------------------------------------
------------------------------------------------------------
--KGLAS-----------------------------------------------------
------------------------------------------------------------
------------------------------------------------------------
------------------------------------------------------------
--------------------------------------IFLSQSQYQQRRH--------R
FVM---------------------------------------------------------
------------------------------DYT---------------------------
PRNRINYQSR--------------------------------------------------
----
>Lmi_MARCH5
MQEL--------------PRRTAKKTRREATVEPLNTASSTATATKDEDGHRSGLAEDDL
SGALPQ------ISAAAAS------SFRGT---------------------------RRN
STSGSIVECWICFDPTS-TPL----NPIVTHRCRCRGSVGYVHQKCIDRWVIQQ------
-RNRTCRSCGAPYQLVHSAYPPGANLPLRPHERRVFLLKFLIKPLLLESAETLC-CVLLR
FVVLPLLLGLVYSFHRWPLLWWPMSTFAGSPE------RNLSYTA--------------S
TGVPGSQ----------------VVLENEDGTYTLTESFLAWADAILFGL--VLCTVMNA
VAVGW--------------------EKW--------------NHYFHAARERLARETARH
AEEGELA----QPAAMPPVGPLDFHEENDATEGVEE-------RAEATEQGVN-------
-----------------------------------------NDSPPAAPPHHDAALPDGF
IVEGWRPQWGPLPAAEQERPLREDAR-DARQPGVRAEARAAAGEQHSGSDSDSDNGDSDS
GSDTPYRLSFVDGVFD-TIDWVKSGA-----------GGGGIKRLLPSSMRQLCYGLALT
LLLRTIWGRVVVALA-FAGFIVSWRYRHTR-NVLT-TQKRRLYEVAERVPLLSQEAVKTL
FGVYLVDAFFFYGALPELGGMMLHYAVAPYMDVGFDRGFLAFFHGLTVLKVTLYWVVGAV
LVMLLTAMELTVVGPLFANGVDLFFVRSFDARWDSVLGYWRCVVTQVFDSDPPRIVRGFL
RVAVVELLVLLVFVRVPFWGMLGCRDLLWGDGTVAQTGLPLKMSLSLGVTTGYDISADAS
LDEWRRTEVLRVLAERVLLPFGAMYAAGVREQLGPMFDSIPLDTIDLLEVTAASSTSVKP
ATRQLWEQVWGNMSDRSVFLFHLIDPDSAKRVAAESEGFRHTLERVQEPMEWLRVATSED
GVCNTVMVLSSSAEWLGTPERQPPVADLEAIVAPPFRVSEQQSTSTALAHQMVLDAWRNT
YQEAMGRIASVLHPEAVPTPPSLYPEHDSVQEEPHTVSAIKCYMAALHLSYPYVSMGRWR
ALAYEWWSLLLLRNTFANYVVDVLKYVAAISTVFSCFAVYPLQRAQLRILFPVVRWIGQS
VVHMEHYLFDPEQLRAVEGFVEQEGEDELVLPPMVEPLGFDRREEYVEEAAI-PSYLLLR
RVVVAVLFLVVASFMVWIVPVLCGTLLLCITRNALPVLVGAASLSFLCWNPTLFARSVIL
GTALTIAIVFVVPI-VGIIYIGPFAQLLWSSYP--TLVEETFERQYDVHQMVGPYTG---
-----SVTGGNGNADGDSDDDWESVDSRDMVDGDAETPHQDGEAEPNIGDEPRGDVQAVP
--AH
>Tbr_MARCH5
MDAPL-------------QLRTLG---PNGASSPQGAVEARGIS----DGAYVEVAHEDA
CGASPHRDSVEMVDSKERN------STQITRGIEPV-------------GPSGSQNDSTT
SVVADARECWICREASD-TPE----NRLTSGLCRCRGSIGLVHTGCLNYWVFSQ------
-RRVRCPSCNATYNVISVSSED---FPKGFLHEAVLLVRHLYLPLFCKCASILL-GLVIN
GFAIAFAVGCAF---------YHGEVFADAGDQAPKSFGNVGAAA--------------D
LGGSTAT----------------TRANAPNGGVGGSSGVWLWVGVMLFGW--CSTALWRS
LWVSW--------------------GQW--------------------------------
-------------------------------------------RAEFINDAVD-------
-D------------------------------------------APKPPPYTL-------
------------------------------------------------------------
----------VECLHY-YFDIVVSMT-------------GCTRQMLWLRSMELCALTAIA
YIISFTYGRVLVFTLIFLGAVLM-RLLFQR-KKIN-DNMRRFDEAQERRHNATYSDLVKW
FITYITEMALFSFALTIIGGLVIHYALSPHI-LTFPTSIPALNESITFLRLLLYWASGTL
SSILLMCIETTVIVNIFAPGVDLFFVRSVDLNVDSDSAYWSFILAQIFDSDPLQVLFDFP
RLALIEVVTLFAFLALPLQAMFFLNDLL---ATKVFGSAGIKLAWVLHNSGEYLMGNSP-
-------------ANGVIPPF---------------------------------------
--DGSFESGWGSLQ-----------------------------ELLTEPLE---------
--------------------------------VPSLVVS---------------------
-----GLLANTL------------PFVKSLIHFLSSTSSINILLG---------------
---------------------------AGTGVIVSCLKVFPIKRTQLRVMRAIAVWLAAH
VVYMEDFLFDKERLQTLDNWLQAGGEGDVPTQRVPLAFVFLRRERVLPPEQKRPAWLKVR
LIIFSAMFFIASTGVFWALPVLLAALLLLVMPCNAALLCCAFNASFLLLDYKLYLKAV--
GEFVFISAVLLVGLPLQLLHALRLAVNF--GYPRKRLVKETFEYCLNINRTIGKYCGEPR
DEQQEDVKAELGEVDSNSSDDIIAVNDDD-----------DEDFE---------------
----
>Spo_MARCH5
MT----------------------------------------------------------
---------------------------------------------------------DTA
KYEKSSARCWICYEEYD-KKLCSLSNDSWRRPCRC---SLIAHESCLISYITRS------
-GSTRCPQCLTAYRIAKPPKEKSWAVN---------------VLGIGHSLEAGL-AQVTF
GVGSCLGITKFI---------YSIFKQ----------TGIWICKQ--------------V
ADESSLI----------------EMLK--KPVF------------SSVVLPLLPCMLVRF
YEAPP--------------------YDI---------------------AFSLYTHFSIY
SCAEKISNTSLLLCTLPWVRSL--YKEL---------------MTRIFDGIVI------G
AD---------------GEFEDSETDWFRQFEAQVEHRNQVEDVNEREDTESEF------
--------WILLSVAHV-------------------------------------------
-----------------FLDAFTT-----------------------KILRIVRPILLFP
-LAGKFLGRFIPGNF---------------------TKLEK-------------------
---------------SIIGAF---------------------------------------
------------------------------------------------------------
-----------AALVF--------------------------------------------
------------------------------------------------------------
--KDIFV-----------------------------------------------------
------------------------------------------------------------
----YGFI----------------------------------------------------
------------------------------------------------------------
--------------------------------------AWRKRKPWS------------I
RIL---------------------------------------------------------
------------------------------DNP---------------------------
RRVSDS------------------------------------------------------
----
